# Supplementary material for: 2,2′-(Imino­dimethyl­ene)dibenz­imid­azol­ium bis­(perchlorate) methanol solvate
Source: Acta Crystallogr Sect E Struct Rep Online. 2008 Apr 2;64(Pt 5):o791–2. doi: 10.1107/S1600536808008519 (PMC2961233; doi:10.1107/S1600536808008519)
Supplement: Supplementary file 1 [file e-64-0o791-sup1.cif]

##############################################################################
###                                                                        ###
###        Electronic paper (Acta Crystallographica Section E)             ###
###                                                                        ###
##############################################################################
#                                                                            #
# This CIF contains the data in a paper accepted for publication in Acta     #
# Crystallographica Section E. It conforms to the requirements of Notes      #
# for Authors for Section E, and has been peer reviewed under the auspices   #
# of the IUCr Commission on Journals.                                        #
#                                                                            #
# Full details of the Crystallographic Information File format               #
# are given in the paper "The Crystallographic Information File (CIF):       #
# a New Standard Archive File for Crystallography" by S. R. Hall, F. H.      #
# Allen and I. D. Brown [Acta Cryst. (1991), A47, 655-685].                  #
#                                                                            #
# The current version of the core CIF dictionary is obtainable from          #
# ftp://ftp.iucr.org/pub/cif_core.dic. The current version number is 2.4.    #
#                                                                            #
# Software is freely available for graphical display of the structure(s) in  #
# this CIF.  For information consult the CIF home page http://www.iucr.org/  #
# cif/home.html                                                              #
#                                                                            #
# This file may be used for bona fide research purposes within the           #
# scientific community so long as proper attribution is given to the journal # 
# article from which it was obtained.                                        #
#                                                                            #
##############################################################################
                                             
data_global
_audit_creation_method     'form.cif (version 2.0)'
_journal_data_validation_number     ?
_journal_date_recd_electronic     2008-03-25
_journal_date_accepted     2008-03-31
_journal_name_full     'Acta Crystallographica, Section E'
_journal_year     2008
_journal_volume     64
_journal_issue      5
_journal_page_first     o791
_journal_page_last     o792
_journal_paper_category     QO
_journal_coeditor_code     WN2246
loop_
    _publ_contact_author_name
    'Dr. Meng, Xiang-Gao'
_publ_contact_author_address
;
  Key Laboratory of Pesticides and Chemical Biology
  Ministry of Education
  College of Chemistry
  Central China Normal University
  Wuhan  430079
  People's Republic of China
;
_publ_contact_author_email     mengxianggao@mail.ccnu.edu.cn
_publ_contact_author_fax     ?
_publ_contact_author_phone     ?
_publ_section_title
;
2,2'-(Iminodimethylene)dibenzimidazolium bis(perchlorate) methanol solvate
;
loop_
    _publ_author_name
    _publ_author_footnote
    _publ_author_address
    'Zhou, Chun-Shan' .
;
Key Laboratory of Pesticides and Chemical Biology
Ministry of Education
College of Chemistry
Central China Normal University
Wuhan 430079
People's Republic of China
;
    'Huang, Xue-Ying' .
;
Key Laboratory of Pesticides and Chemical Biology
Ministry of Education
College of Chemistry
Central China Normal University
Wuhan 430079
People's Republic of China
;
    'Meng, Xiang-Gao' .
;
Key Laboratory of Pesticides and Chemical Biology
Ministry of Education
College of Chemistry
Central China Normal University
Wuhan 430079
People's Republic of China
;
data_I
_audit_creation_method     SHELXL-97
_chemical_name_systematic
;
2,2'-(Iminodimethylene)dibenzimidazolium bis(perchlorate) methanol solvate
;
_chemical_name_common     ?
_chemical_formula_moiety     'C16 H17 N5 2+, 2(Cl O4 -), C H4 O'
_chemical_formula_sum     'C17 H21 Cl2 N5 O9'
_chemical_formula_iupac     'C16 H17 N5 2+, 2Cl O4 -, C H4 O'
_chemical_formula_weight     510.29
_chemical_melting_point     ?
_symmetry_cell_setting     Monoclinic
_symmetry_space_group_name_H-M     'P 21/n'
_symmetry_space_group_name_Hall     '-P 2yn'
loop_
    _symmetry_equiv_pos_as_xyz
    'x, y, z'
    '-x+1/2, y+1/2, -z+1/2'
    '-x, -y, -z'
    'x-1/2, -y-1/2, z-1/2'
_cell_length_a     8.3359(4)
_cell_length_b     18.0323(8)
_cell_length_c     14.8532(7)
_cell_angle_alpha     90.00
_cell_angle_beta     102.9440(10)
_cell_angle_gamma     90.00
_cell_volume     2175.89(18)
_cell_formula_units_Z     4
_cell_measurement_reflns_used     7139
_cell_measurement_theta_min     2.26
_cell_measurement_theta_max     25.17
_cell_measurement_temperature     295(2)
_exptl_crystal_description     block
_exptl_crystal_colour     colorless
_exptl_crystal_size_max     0.30
_exptl_crystal_size_mid     0.20
_exptl_crystal_size_min     0.20
_exptl_crystal_density_diffrn     1.558
_exptl_crystal_density_meas     ?
_exptl_crystal_density_method     'not measured'
_exptl_crystal_F_000     1056
_exptl_absorpt_coefficient_mu     0.359
_exptl_absorpt_correction_type     multi-scan
_exptl_absorpt_process_details     '(SADABS; Sheldrick, 1997)'
_exptl_absorpt_correction_T_min     0.8998
_exptl_absorpt_correction_T_max     0.9316
_exptl_special_details
;
;
_diffrn_ambient_temperature     295(2)
_diffrn_radiation_type     'Mo K\a'
_diffrn_radiation_wavelength     0.71073
_diffrn_radiation_source     'fine focus sealed Siemens Mo tube'
_diffrn_radiation_monochromator     graphite
_diffrn_measurement_device_type     'Bruker SMART APEX CCD area-detector'
_diffrn_measurement_method     '0.3\% wide \w exposures'
_diffrn_detector_area_resol_mean     ?
_diffrn_reflns_number     24553
_diffrn_reflns_av_R_equivalents     0.0691
_diffrn_reflns_av_sigmaI/netI     0.0458
_diffrn_reflns_theta_min     1.80
_diffrn_reflns_theta_max     27.50
_diffrn_reflns_theta_full     27.50
_diffrn_measured_fraction_theta_max     0.991
_diffrn_measured_fraction_theta_full     0.991
_diffrn_reflns_limit_h_min     -10
_diffrn_reflns_limit_h_max     10
_diffrn_reflns_limit_k_min     -23
_diffrn_reflns_limit_k_max     21
_diffrn_reflns_limit_l_min     -19
_diffrn_reflns_limit_l_max     19
_diffrn_standards_number     ?
_diffrn_standards_interval_count     ?
_diffrn_standards_interval_time     ?
_diffrn_standards_decay_%     ?
_refine_special_details
;
Refinement of <i>F</i>^2^ against ALL reflections. The weighted <i>R</i>-factor
<i>wR</i> and goodness of fit <i>S</i> are based on <i>F</i>^2^, conventional
<i>R</i>-factors <i>R</i> are based on <i>F</i>, with <i>F</i> set to zero for
negative <i>F</i>^2^. The threshold expression of <i>F</i>^2^ >
\s(<i>F</i>^2^) is used only for calculating <i>R</i>-factors(gt) <i>etc</i>.
and is not relevant to the choice of reflections for refinement.
<i>R</i>-factors based on <i>F</i>^2^ are statistically about twice as large
as those based on <i>F</i>, and <i>R</i>- factors based on ALL data will be
even larger.
;
_reflns_number_total     4957
_reflns_number_gt     3479
_reflns_threshold_expression     I>2\s(I)
_refine_ls_structure_factor_coef     Fsqd
_refine_ls_matrix_type     full
_refine_ls_R_factor_all     0.0793
_refine_ls_R_factor_gt     0.0573
_refine_ls_wR_factor_gt     0.1563
_refine_ls_wR_factor_ref     0.1687
_refine_ls_goodness_of_fit_ref     1.020
_refine_ls_restrained_S_all     1.021
_refine_ls_number_reflns     4957
_refine_ls_number_parameters     317
_refine_ls_number_restraints     5
_refine_ls_hydrogen_treatment     mixed
_refine_ls_weighting_scheme     calc
_refine_ls_weighting_details
                 'calc w=1/[\s^2^(Fo^2^)+(0.1086P)^2^] where P=(Fo^2^+2Fc^2^)/3'
_atom_sites_solution_hydrogens     geom
_atom_sites_solution_primary     direct
_atom_sites_solution_secondary     difmap
_refine_ls_shift/su_max     0.001
_refine_ls_shift/su_mean     0.000
_refine_diff_density_max     0.257
_refine_diff_density_min     -0.228
_refine_ls_extinction_method     none
_refine_ls_extinction_coef     ?
loop_
    _atom_type_symbol
    _atom_type_description
    _atom_type_scat_dispersion_real
    _atom_type_scat_dispersion_imag
    _atom_type_scat_source
    'C' 'C' 0.0033 0.0016
                         'International Tables Vol C Tables 4.2.6.8 and 6.1.1.4'
    'H' 'H' 0.0000 0.0000
                         'International Tables Vol C Tables 4.2.6.8 and 6.1.1.4'
    'N' 'N' 0.0061 0.0033
                         'International Tables Vol C Tables 4.2.6.8 and 6.1.1.4'
    'O' 'O' 0.0106 0.0060
                         'International Tables Vol C Tables 4.2.6.8 and 6.1.1.4'
    'Cl' 'Cl' 0.1484 0.1585
                         'International Tables Vol C Tables 4.2.6.8 and 6.1.1.4'
_computing_data_collection     'SMART (Bruker, 2001)'
_computing_cell_refinement     'SAINT-Plus (Bruker, 2001)'
_computing_data_reduction     'SAINT-Plus (Bruker, 2001)'
_computing_structure_solution     'SHELXS97 (Sheldrick, 2008)'
_computing_structure_refinement     'SHELXL97 (Sheldrick, 2008)'
_computing_molecular_graphics     'PLATON (Spek, 2003)'
_computing_publication_material     'PLATON (Spek, 2003)'
loop_
    _atom_site_type_symbol
    _atom_site_label
    _atom_site_fract_x
    _atom_site_fract_y
    _atom_site_fract_z
    _atom_site_U_iso_or_equiv
    _atom_site_adp_type
    _atom_site_calc_flag
    _atom_site_refinement_flags
    _atom_site_occupancy
    _atom_site_disorder_assembly
    _atom_site_disorder_group
    C C1 0.2809(3) 0.30786(14) 0.38370(17) 0.0497(6) Uani d . 1 . .
    H H1A 0.1809 0.2888 0.3983 0.060 Uiso calc R 1 . .
    H H1B 0.3586 0.3183 0.4414 0.060 Uiso calc R 1 . .
    C C2 0.3517(3) 0.25067(13) 0.33135(15) 0.0396(5) Uani d . 1 . .
    C C3 0.4580(3) 0.14439(14) 0.29713(16) 0.0426(5) Uani d . 1 . .
    C C4 0.5154(3) 0.07295(14) 0.29609(19) 0.0519(6) Uani d . 1 . .
    H H4 0.5108 0.0394 0.3430 0.062 Uiso calc R 1 . .
    C C5 0.5799(3) 0.05391(15) 0.2218(2) 0.0582(7) Uani d . 1 . .
    H H5 0.6225 0.0065 0.2190 0.070 Uiso calc R 1 . .
    C C6 0.5829(4) 0.10337(16) 0.1514(2) 0.0605(7) Uani d . 1 . .
    H H6 0.6244 0.0875 0.1015 0.073 Uiso calc R 1 . .
    C C7 0.5271(3) 0.17525(15) 0.15176(17) 0.0520(6) Uani d . 1 . .
    H H7 0.5315 0.2085 0.1045 0.062 Uiso calc R 1 . .
    C C8 0.4636(3) 0.19489(13) 0.22791(15) 0.0411(5) Uani d . 1 . .
    C C9 0.2625(4) 0.44157(14) 0.38863(18) 0.0543(7) Uani d . 1 . .
    H H9A 0.3339 0.4307 0.4482 0.065 Uiso calc R 1 . .
    H H9B 0.1560 0.4563 0.3987 0.065 Uiso calc R 1 . .
    C C10 0.3339(3) 0.50353(14) 0.34394(15) 0.0418(5) Uani d . 1 . .
    C C11 0.4340(3) 0.61419(13) 0.32023(16) 0.0409(5) Uani d . 1 . .
    C C12 0.4887(3) 0.68676(14) 0.32554(17) 0.0499(6) Uani d . 1 . .
    H H12 0.4805 0.7175 0.3746 0.060 Uiso calc R 1 . .
    C C13 0.5561(3) 0.71112(15) 0.25419(18) 0.0541(7) Uani d . 1 . .
    H H13 0.5960 0.7594 0.2555 0.065 Uiso calc R 1 . .
    C C14 0.5658(3) 0.66542(15) 0.18039(18) 0.0531(6) Uani d . 1 . .
    H H14 0.6096 0.6845 0.1329 0.064 Uiso calc R 1 . .
    C C15 0.5131(3) 0.59301(14) 0.17489(17) 0.0489(6) Uani d . 1 . .
    H H15 0.5213 0.5625 0.1256 0.059 Uiso calc R 1 . .
    C C16 0.4468(3) 0.56799(13) 0.24711(15) 0.0393(5) Uani d . 1 . .
    C C17 0.2881(5) 0.3822(2) 0.0512(2) 0.0840(11) Uani d . 1 . .
    H H17A 0.1777 0.3890 0.0588 0.126 Uiso calc R 1 . .
    H H17B 0.2965 0.3352 0.0223 0.126 Uiso calc R 1 . .
    H H17C 0.3151 0.4212 0.0132 0.126 Uiso calc R 1 . .
    Cl Cl1 0.24642(8) 0.62635(4) 0.59521(4) 0.0481(2) Uani d . 1 . .
    Cl Cl2 0.31148(8) 0.10820(3) 0.57634(4) 0.0464(2) Uani d . 1 . .
    N N1 0.2440(3) 0.37571(11) 0.33106(14) 0.0445(5) Uani d . 1 . .
    H H1 0.145(4) 0.3694(14) 0.2981(19) 0.053 Uiso d . 1 . .
    N N2 0.3856(3) 0.18181(11) 0.36014(13) 0.0445(5) Uani d D 1 . .
    H H2A 0.358(3) 0.1635(15) 0.4057(14) 0.053 Uiso d D 1 . .
    N N3 0.3963(2) 0.26023(11) 0.25234(13) 0.0418(5) Uani d D 1 . .
    H H3A 0.388(3) 0.3016(10) 0.2272(16) 0.050 Uiso d D 1 . .
    N N4 0.3827(2) 0.49959(11) 0.26472(13) 0.0430(5) Uani d D 1 . .
    H H4A 0.380(3) 0.4598(11) 0.2328(15) 0.052 Uiso d D 1 . .
    N N5 0.3622(3) 0.57129(12) 0.37846(13) 0.0445(5) Uani d D 1 . .
    H H5A 0.326(3) 0.5852(15) 0.4229(14) 0.053 Uiso d D 1 . .
    O O1 0.3990(2) 0.38398(9) 0.13891(12) 0.0471(4) Uani d D 1 . .
    H H1C 0.493(2) 0.3935(16) 0.138(2) 0.071 Uiso d D 1 . .
    O O2 0.3285(3) 0.62766(13) 0.68957(15) 0.0858(7) Uani d . 1 . .
    O O3 0.0789(3) 0.63840(17) 0.58637(17) 0.1044(9) Uani d . 1 . .
    O O4 0.3121(3) 0.67790(18) 0.5420(2) 0.1118(10) Uani d . 1 . .
    O O5 0.2696(4) 0.55666(15) 0.55727(18) 0.1208(11) Uani d . 1 . .
    O O6 0.1832(3) 0.06270(12) 0.59527(17) 0.0829(7) Uani d . 1 . .
    O O7 0.4415(3) 0.11275(12) 0.65578(14) 0.0788(7) Uani d . 1 . .
    O O8 0.3685(3) 0.07408(13) 0.50223(13) 0.0738(6) Uani d . 1 . .
    O O9 0.2500(3) 0.17971(12) 0.54776(17) 0.0911(8) Uani d . 1 . .
loop_
    _atom_site_aniso_label
    _atom_site_aniso_U_11
    _atom_site_aniso_U_22
    _atom_site_aniso_U_33
    _atom_site_aniso_U_12
    _atom_site_aniso_U_13
    _atom_site_aniso_U_23
    C1 0.0628(17) 0.0430(14) 0.0466(13) -0.0040(12) 0.0194(12) 0.0000(11)
    C2 0.0370(12) 0.0417(13) 0.0399(11) -0.0063(10) 0.0083(9) 0.0020(10)
    C3 0.0385(13) 0.0436(14) 0.0443(12) -0.0009(10) 0.0063(10) 0.0023(10)
    C4 0.0530(16) 0.0385(14) 0.0611(15) -0.0012(12) 0.0063(12) 0.0027(12)
    C5 0.0556(17) 0.0457(16) 0.0699(18) 0.0077(13) 0.0071(14) -0.0067(13)
    C6 0.0521(17) 0.0680(19) 0.0644(17) 0.0004(14) 0.0195(14) -0.0169(15)
    C7 0.0494(15) 0.0573(17) 0.0523(14) -0.0034(12) 0.0179(12) -0.0014(12)
    C8 0.0393(13) 0.0391(13) 0.0448(12) -0.0058(10) 0.0090(10) -0.0014(10)
    C9 0.0732(18) 0.0445(15) 0.0523(14) 0.0051(13) 0.0293(13) 0.0020(11)
    C10 0.0393(13) 0.0446(14) 0.0425(11) 0.0077(10) 0.0111(9) 0.0020(10)
    C11 0.0379(13) 0.0408(13) 0.0434(12) 0.0064(10) 0.0080(10) -0.0020(10)
    C12 0.0479(15) 0.0427(14) 0.0573(15) 0.0036(11) 0.0077(12) -0.0119(11)
    C13 0.0505(16) 0.0418(15) 0.0689(17) -0.0020(12) 0.0110(13) 0.0017(12)
    C14 0.0544(16) 0.0513(16) 0.0579(15) 0.0056(12) 0.0217(12) 0.0084(12)
    C15 0.0526(16) 0.0464(15) 0.0514(14) 0.0049(12) 0.0199(12) -0.0006(11)
    C16 0.0389(12) 0.0353(13) 0.0444(12) 0.0070(9) 0.0108(10) -0.0002(9)
    C17 0.073(2) 0.125(3) 0.0535(17) 0.0090(19) 0.0120(16) 0.0070(17)
    Cl1 0.0421(4) 0.0612(4) 0.0436(3) -0.0032(3) 0.0155(3) -0.0038(3)
    Cl2 0.0510(4) 0.0450(4) 0.0454(3) 0.0006(3) 0.0152(3) 0.0041(2)
    N1 0.0399(12) 0.0494(13) 0.0428(11) 0.0018(9) 0.0065(9) 0.0017(9)
    N2 0.0504(12) 0.0419(12) 0.0428(10) -0.0047(9) 0.0136(9) 0.0048(9)
    N3 0.0438(11) 0.0364(11) 0.0450(11) -0.0017(9) 0.0099(9) 0.0074(8)
    N4 0.0492(12) 0.0371(11) 0.0450(10) 0.0043(9) 0.0157(9) -0.0054(8)
    N5 0.0499(12) 0.0450(12) 0.0419(11) 0.0085(9) 0.0171(9) -0.0037(9)
    O1 0.0502(11) 0.0517(11) 0.0431(9) -0.0006(8) 0.0184(8) 0.0030(7)
    O2 0.0842(17) 0.118(2) 0.0479(12) -0.0101(13) -0.0010(11) -0.0106(11)
    O3 0.0471(14) 0.181(3) 0.0882(17) 0.0107(15) 0.0230(12) 0.0009(16)
    O4 0.0934(19) 0.131(2) 0.1124(19) -0.0257(16) 0.0253(16) 0.0449(17)
    O5 0.195(3) 0.090(2) 0.0883(17) 0.0224(19) 0.0562(19) -0.0256(14)
    O6 0.0794(15) 0.0663(15) 0.1205(18) -0.0110(11) 0.0595(14) -0.0011(12)
    O7 0.0794(16) 0.0883(16) 0.0576(12) 0.0054(12) -0.0081(11) -0.0067(10)
    O8 0.0842(15) 0.0842(15) 0.0617(12) -0.0034(12) 0.0350(11) -0.0092(11)
    O9 0.119(2) 0.0498(13) 0.0938(17) 0.0148(13) 0.0018(14) 0.0128(11)
_geom_special_details
;
All e.s.d.'s (except the e.s.d. in the dihedral angle between two l.s. planes)
are estimated using the full covariance matrix. The cell e.s.d.'s are taken
into account individually in the estimation of e.s.d.'s in distances, angles
and torsion angles; correlations between e.s.d.'s in cell parameters are only
used when they are defined by crystal symmetry. An approximate (isotropic)
treatment of cell e.s.d.'s is used for estimating e.s.d.'s involving l.s.
planes.
;
loop_
    _geom_bond_atom_site_label_1
    _geom_bond_atom_site_label_2
    _geom_bond_site_symmetry_2
    _geom_bond_distance
    _geom_bond_publ_flag
    N1 C1 . 1.448(3) no
    N1 C9 . 1.451(3) no
    N2 C2 . 1.323(3) no
    N2 C3 . 1.396(3) no
    N3 C2 . 1.320(3) no
    N3 C8 . 1.388(3) no
    N4 C10 . 1.330(3) no
    N4 C16 . 1.392(3) no
    N5 C10 . 1.326(3) no
    N5 C11 . 1.392(3) no
    C1 C2 . 1.491(3) no
    C1 H1A . 0.9700 no
    C1 H1B . 0.9700 no
    C3 C4 . 1.375(3) no
    C3 C8 . 1.382(3) no
    C4 C5 . 1.375(4) no
    C4 H4 . 0.9300 no
    C5 C6 . 1.379(4) no
    C5 H5 . 0.9300 no
    C6 C7 . 1.377(4) no
    C6 H6 . 0.9300 no
    C7 C8 . 1.398(3) no
    C7 H7 . 0.9300 no
    C9 C10 . 1.490(3) no
    C9 H9A . 0.9700 no
    C9 H9B . 0.9700 no
    C11 C12 . 1.382(3) no
    C11 C16 . 1.392(3) no
    C12 C13 . 1.378(3) no
    C12 H12 . 0.9300 no
    C13 C14 . 1.388(4) no
    C13 H13 . 0.9300 no
    C14 C15 . 1.374(4) no
    C14 H14 . 0.9300 no
    C15 C16 . 1.388(3) no
    C15 H15 . 0.9300 no
    C17 O1 . 1.419(4) no
    C17 H17A . 0.9600 no
    C17 H17B . 0.9600 no
    C17 H17C . 0.9600 no
    Cl1 O3 . 1.390(2) no
    Cl1 O4 . 1.408(2) no
    Cl1 O5 . 1.408(2) no
    Cl1 O2 . 1.416(2) no
    Cl2 O7 . 1.414(2) no
    Cl2 O9 . 1.417(2) no
    Cl2 O6 . 1.425(2) no
    Cl2 O8 . 1.4320(19) no
    N1 H1 . 0.86(3) no
    N2 H2A . 0.831(16) no
    N3 H3A . 0.831(16) no
    N4 H4A . 0.857(16) no
    N5 H5A . 0.824(16) no
    O1 H1C . 0.805(17) no
loop_
    _geom_angle_atom_site_label_1
    _geom_angle_atom_site_label_2
    _geom_angle_atom_site_label_3
    _geom_angle_site_symmetry_1
    _geom_angle_site_symmetry_3
    _geom_angle
    _geom_angle_publ_flag
    N1 C1 C2 . . 111.35(19) no
    N1 C1 H1A . . 109.4 no
    C2 C1 H1A . . 109.4 no
    N1 C1 H1B . . 109.4 no
    C2 C1 H1B . . 109.4 no
    H1A C1 H1B . . 108.0 no
    N3 C2 N2 . . 109.1(2) no
    N3 C2 C1 . . 126.7(2) no
    N2 C2 C1 . . 124.2(2) no
    C4 C3 C8 . . 122.6(2) no
    C4 C3 N2 . . 131.6(2) no
    C8 C3 N2 . . 105.8(2) no
    C5 C4 C3 . . 116.3(2) no
    C5 C4 H4 . . 121.9 no
    C3 C4 H4 . . 121.9 no
    C4 C5 C6 . . 121.6(3) no
    C4 C5 H5 . . 119.2 no
    C6 C5 H5 . . 119.2 no
    C7 C6 C5 . . 122.8(3) no
    C7 C6 H6 . . 118.6 no
    C5 C6 H6 . . 118.6 no
    C6 C7 C8 . . 115.5(2) no
    C6 C7 H7 . . 122.2 no
    C8 C7 H7 . . 122.2 no
    C3 C8 N3 . . 106.4(2) no
    C3 C8 C7 . . 121.1(2) no
    N3 C8 C7 . . 132.5(2) no
    N1 C9 C10 . . 110.6(2) no
    N1 C9 H9A . . 109.5 no
    C10 C9 H9A . . 109.5 no
    N1 C9 H9B . . 109.5 no
    C10 C9 H9B . . 109.5 no
    H9A C9 H9B . . 108.1 no
    N5 C10 N4 . . 109.1(2) no
    N5 C10 C9 . . 125.0(2) no
    N4 C10 C9 . . 125.9(2) no
    C12 C11 N5 . . 132.3(2) no
    C12 C11 C16 . . 122.0(2) no
    N5 C11 C16 . . 105.7(2) no
    C13 C12 C11 . . 116.4(2) no
    C13 C12 H12 . . 121.8 no
    C11 C12 H12 . . 121.8 no
    C12 C13 C14 . . 121.6(2) no
    C12 C13 H13 . . 119.2 no
    C14 C13 H13 . . 119.2 no
    C15 C14 C13 . . 122.4(2) no
    C15 C14 H14 . . 118.8 no
    C13 C14 H14 . . 118.8 no
    C14 C15 C16 . . 116.1(2) no
    C14 C15 H15 . . 121.9 no
    C16 C15 H15 . . 121.9 no
    C15 C16 C11 . . 121.5(2) no
    C15 C16 N4 . . 132.0(2) no
    C11 C16 N4 . . 106.50(19) no
    O1 C17 H17A . . 109.5 no
    O1 C17 H17B . . 109.5 no
    H17A C17 H17B . . 109.5 no
    O1 C17 H17C . . 109.5 no
    H17A C17 H17C . . 109.5 no
    H17B C17 H17C . . 109.5 no
    O3 Cl1 O4 . . 110.65(18) no
    O3 Cl1 O5 . . 109.08(19) no
    O4 Cl1 O5 . . 105.00(19) no
    O3 Cl1 O2 . . 110.09(15) no
    O4 Cl1 O2 . . 112.49(16) no
    O5 Cl1 O2 . . 109.37(16) no
    O7 Cl2 O9 . . 110.80(14) no
    O7 Cl2 O6 . . 109.72(15) no
    O9 Cl2 O6 . . 110.25(16) no
    O7 Cl2 O8 . . 110.00(14) no
    O9 Cl2 O8 . . 108.70(14) no
    O6 Cl2 O8 . . 107.30(13) no
    C1 N1 C9 . . 113.1(2) no
    C1 N1 H1 . . 104.8(17) no
    C9 N1 H1 . . 113.8(17) no
    C2 N2 C3 . . 109.28(19) no
    C2 N2 H2A . . 123.9(19) no
    C3 N2 H2A . . 126.5(19) no
    C2 N3 C8 . . 109.43(19) no
    C2 N3 H3A . . 120.5(18) no
    C8 N3 H3A . . 129.9(18) no
    C10 N4 C16 . . 109.0(2) no
    C10 N4 H4A . . 123.9(17) no
    C16 N4 H4A . . 127.0(17) no
    C10 N5 C11 . . 109.64(19) no
    C10 N5 H5A . . 121.6(19) no
    C11 N5 H5A . . 127.9(19) no
    C17 O1 H1C . . 115(2) no
loop_
    _geom_torsion_atom_site_label_1
    _geom_torsion_atom_site_label_2
    _geom_torsion_atom_site_label_3
    _geom_torsion_atom_site_label_4
    _geom_torsion_site_symmetry_1
    _geom_torsion_site_symmetry_2
    _geom_torsion_site_symmetry_3
    _geom_torsion_site_symmetry_4
    _geom_torsion
    _geom_torsion_publ_flag
    N1 C1 C2 N3 . . . . 7.9(4) no
    N1 C1 C2 N2 . . . . -174.9(2) no
    C8 C3 C4 C5 . . . . 0.2(4) no
    N2 C3 C4 C5 . . . . 179.7(2) no
    C3 C4 C5 C6 . . . . -1.5(4) no
    C4 C5 C6 C7 . . . . 2.1(4) no
    C5 C6 C7 C8 . . . . -1.2(4) no
    C4 C3 C8 N3 . . . . -179.8(2) no
    N2 C3 C8 N3 . . . . 0.6(2) no
    C4 C3 C8 C7 . . . . 0.7(4) no
    N2 C3 C8 C7 . . . . -178.9(2) no
    C6 C7 C8 C3 . . . . -0.2(4) no
    C6 C7 C8 N3 . . . . -179.5(3) no
    N1 C9 C10 N5 . . . . 178.4(2) no
    N1 C9 C10 N4 . . . . -3.2(4) no
    N5 C11 C12 C13 . . . . 179.4(2) no
    C16 C11 C12 C13 . . . . 0.3(4) no
    C11 C12 C13 C14 . . . . 1.0(4) no
    C12 C13 C14 C15 . . . . -1.6(4) no
    C13 C14 C15 C16 . . . . 0.9(4) no
    C14 C15 C16 C11 . . . . 0.4(4) no
    C14 C15 C16 N4 . . . . -179.8(2) no
    C12 C11 C16 C15 . . . . -1.0(4) no
    N5 C11 C16 C15 . . . . 179.7(2) no
    C12 C11 C16 N4 . . . . 179.1(2) no
    N5 C11 C16 N4 . . . . -0.1(2) no
    C2 C1 N1 C9 . . . . -148.2(2) no
    C10 C9 N1 C1 . . . . 142.0(2) no
    N3 C2 N2 C3 . . . . 0.7(3) no
    C1 C2 N2 C3 . . . . -176.9(2) no
    C4 C3 N2 C2 . . . . 179.7(3) no
    C8 C3 N2 C2 . . . . -0.8(3) no
    N2 C2 N3 C8 . . . . -0.3(3) no
    C1 C2 N3 C8 . . . . 177.2(2) no
    C3 C8 N3 C2 . . . . -0.2(3) no
    C7 C8 N3 C2 . . . . 179.2(2) no
    N5 C10 N4 C16 . . . . 0.3(3) no
    C9 C10 N4 C16 . . . . -178.2(2) no
    C15 C16 N4 C10 . . . . -179.9(2) no
    C11 C16 N4 C10 . . . . -0.1(3) no
    N4 C10 N5 C11 . . . . -0.4(3) no
    C9 C10 N5 C11 . . . . 178.1(2) no
    C12 C11 N5 C10 . . . . -178.8(3) no
    C16 C11 N5 C10 . . . . 0.4(3) no
loop_
    _geom_hbond_atom_site_label_D
    _geom_hbond_atom_site_label_H
    _geom_hbond_atom_site_label_A
    _geom_hbond_site_symmetry_A
    _geom_hbond_distance_DH
    _geom_hbond_distance_HA
    _geom_hbond_distance_DA
    _geom_hbond_angle_DHA
    _geom_hbond_publ_flag
    N1 H1 O7 4_565 0.86(3) 2.42(3) 3.200(3) 150(2) yes
    N2 H2A O8 . 0.831(16) 2.15(2) 2.895(3) 150(3) yes
    N2 H2A O9 . 0.831(16) 2.489(19) 3.233(3) 150(2) yes
    N3 H3A O1 . 0.831(16) 1.996(17) 2.799(3) 162(2) yes
    N4 H4A O1 . 0.857(16) 1.985(17) 2.823(3) 166(2) yes
    N5 H5A O4 . 0.824(16) 2.46(2) 3.197(4) 150(2) yes
    N5 H5A O5 . 0.824(16) 2.21(2) 2.939(3) 147(2) yes
    O1 H1C O6 4_665 0.805(17) 2.00(2) 2.765(3) 159(3) yes
