# Supplementary material for: 2,2′-(Imino­dimethyl­ene)dibenz­imid­azol­ium bis­(perchlorate) methanol solvate
Source: Acta Crystallogr Sect E Struct Rep Online. 2008 Apr 2;64(Pt 5):o791–2. doi: 10.1107/S1600536808008519 (PMC2961233; doi:10.1107/S1600536808008519)
Supplement: Supplementary file 2 [file e-64-0o791-Isup2.hkl]

# 
# h,k,l, Fc-squared, Fo-squared, sigma(Fo-squared) and status flag 
# 
data_I
_shelx_title '                                 I in P2(1)/n' 
_shelx_refln_list_code          4 
_shelx_F_calc_maximum      322.30 
_exptl_crystal_F_000      1056.00 
_reflns_d_resolution_high  0.7696 
 
loop_ 
 _symmetry_equiv_pos_as_xyz 
 'x, y, z' 
 '-x+1/2, y+1/2, -z+1/2' 
 '-x, -y, -z' 
 'x-1/2, -y-1/2, z-1/2' 
 
_cell_length_a     8.3360 
_cell_length_b    18.0320 
_cell_length_c    14.8530 
_cell_angle_alpha  90.000 
_cell_angle_beta  102.944 
_cell_angle_gamma  90.000 
 
_shelx_F_squared_multiplier     1.000 
 
loop_ 
 _refln_index_h 
 _refln_index_k 
 _refln_index_l 
 _refln_F_squared_calc 
 _refln_F_squared_meas 
 _refln_F_squared_sigma 
 _refln_observed_status 
   2   0   0     2791.64     3286.79     46.76 o 
   4   0   0      420.99      452.50     16.21 o 
   6   0   0      701.45      750.53     24.31 o 
   8   0   0        1.47        0.20      7.81 o 
  10   0   0       61.57       45.40     19.06 o 
   1   1   0      127.31       83.27      2.25 o 
   2   1   0    11926.77    11945.36    424.74 o 
   3   1   0     2222.92     1987.90    297.50 o 
   4   1   0      807.83      871.01     39.17 o 
   5   1   0       16.03       23.29      2.99 o 
   6   1   0       10.21        7.73      3.24 o 
   7   1   0      108.12       99.29      6.69 o 
   8   1   0       72.97       73.71      8.73 o 
   9   1   0        0.38        6.40      9.31 o 
  10   1   0        2.26        0.00     10.28 o 
   0   2   0      496.66      451.93     15.17 o 
   1   2   0    28175.12    34770.80    944.86 o 
   2   2   0     1574.27     1461.75     44.20 o 
   3   2   0      609.20      460.00     10.29 o 
   4   2   0      330.79      340.27      9.33 o 
   5   2   0        1.06        0.17      1.79 o 
   6   2   0       82.04       50.09     13.09 o 
   7   2   0      217.90      215.35     11.04 o 
   8   2   0        7.05        6.15      6.26 o 
   9   2   0        8.05       10.88     10.10 o 
  10   2   0        1.01       10.65     14.57 o 
   1   3   0     1464.64     1407.50     64.46 o 
   2   3   0     2315.74     2522.77     80.16 o 
   3   3   0      141.49      114.95      3.84 o 
   4   3   0      621.89      645.47     14.62 o 
   5   3   0        6.42        7.01      2.35 o 
   6   3   0      215.30      168.64      6.56 o 
   7   3   0        1.68        0.00      4.34 o 
   8   3   0       31.75       29.58      7.36 o 
   9   3   0        3.74        1.07      8.48 o 
  10   3   0        0.03        3.92     15.69 o 
   0   4   0    64528.21    79692.35   1957.34 o 
   1   4   0     1015.01      748.33     21.89 o 
   2   4   0     2341.94     2591.47     65.81 o 
   3   4   0       28.06       36.02      2.54 o 
   4   4   0     3580.85     3715.18     69.86 o 
   5   4   0      354.83      347.87     10.06 o 
   6   4   0      791.30      797.78     22.05 o 
   7   4   0      134.87      135.25      9.51 o 
   8   4   0       19.93       24.96      8.88 o 
   9   4   0       21.15        1.68      8.08 o 
  10   4   0       15.97       29.71     17.38 o 
   1   5   0     1380.13     1212.75     36.47 o 
   2   5   0     1616.26     1758.25     83.05 o 
   3   5   0     1624.37     1692.81     41.90 o 
   4   5   0      563.05      620.67     15.41 o 
   5   5   0      303.16      329.65      6.68 o 
   6   5   0      323.68      325.42     15.10 o 
   7   5   0      137.09      159.07     10.26 o 
   8   5   0       17.48        7.48      8.58 o 
   9   5   0        1.80        0.00      8.73 o 
  10   5   0        3.96        0.00     10.67 o 
   0   6   0     3328.88     2621.16     94.74 o 
   1   6   0     2013.00     2005.19     46.11 o 
   2   6   0        1.90        3.96      2.03 o 
   3   6   0       18.92       10.57      2.41 o 
   4   6   0      351.97      333.59      9.65 o 
   5   6   0      813.43      874.67     22.39 o 
   6   6   0       55.19       54.47      6.00 o 
   7   6   0       19.88       17.03      7.82 o 
   8   6   0       15.15       16.24      9.51 o 
   9   6   0        5.14        0.00      9.06 o 
  10   6   0        4.37       14.85     11.85 o 
   1   7   0      195.52      152.75      7.18 o 
   2   7   0     2394.12     2257.87     86.00 o 
   3   7   0      155.46      212.29      9.96 o 
   4   7   0      827.11      984.84     28.70 o 
   5   7   0      187.95      179.59      7.21 o 
   6   7   0      165.84      174.64     10.31 o 
   7   7   0      112.18      129.54     12.50 o 
   8   7   0        9.26        0.31      7.95 o 
   9   7   0        0.31        6.00     10.13 o 
  10   7   0        1.83        0.00     14.83 o 
   0   8   0       27.91       12.75      2.43 o 
   1   8   0        0.19        0.29      1.56 o 
   2   8   0     1562.16     1839.57     44.49 o 
   3   8   0       17.40       14.73      3.29 o 
   4   8   0      202.58      284.16      9.64 o 
   5   8   0       98.20      105.39      6.86 o 
   6   8   0      443.25      440.01     14.65 o 
   7   8   0      112.26      100.64     12.29 o 
   8   8   0        2.39        2.66      8.82 o 
   9   8   0       13.94       18.67     11.04 o 
   1   9   0      423.97      516.75     16.02 o 
   2   9   0      227.46      249.79      8.13 o 
   3   9   0      744.78      654.50     20.39 o 
   4   9   0      179.77      181.70      7.85 o 
   5   9   0     1155.01     1194.06     34.21 o 
   6   9   0        1.21        1.55      5.47 o 
   7   9   0      137.71      162.46     14.33 o 
   8   9   0        1.48        0.00      9.63 o 
   9   9   0       25.66       37.75     13.02 o 
   0  10   0     1888.38     1737.60     72.41 o 
   1  10   0      131.57      171.65      5.12 o 
   2  10   0       35.48       32.96      3.08 o 
   3  10   0      532.64      500.47     49.75 o 
   4  10   0       10.09        7.46      3.89 o 
   5  10   0      595.39      654.01     15.18 o 
   6  10   0      128.49      132.98     10.18 o 
   7  10   0       27.42       43.26     10.99 o 
   8  10   0       27.45        7.79      9.86 o 
   9  10   0        1.98        4.19     11.32 o 
   1  11   0       22.04       31.63      3.37 o 
   2  11   0      651.68      616.17     17.53 o 
   3  11   0       76.96       61.42     13.80 o 
   4  11   0      224.53      250.55      9.71 o 
   5  11   0        8.18        7.45      4.94 o 
   6  11   0      434.47      468.16     16.56 o 
   7  11   0        1.25        0.43      8.88 o 
   8  11   0        3.38        3.17     10.89 o 
   9  11   0        1.66        0.00     10.83 o 
   0  12   0      136.31      114.15      6.47 o 
   1  12   0      154.77      140.04      5.60 o 
   2  12   0      981.59     1029.16     17.76 o 
   3  12   0       41.49       42.21      5.32 o 
   4  12   0     1189.78     1398.77     41.96 o 
   5  12   0        0.09        2.83      5.04 o 
   6  12   0      579.50      569.43     18.13 o 
   7  12   0       24.36       33.06     11.06 o 
   8  12   0        5.88        8.88     11.22 o 
   1  13   0      320.44      330.99      7.82 o 
   2  13   0      613.30      515.25     20.72 o 
   3  13   0      533.00      541.74     19.48 o 
   4  13   0      173.15      134.50     22.03 o 
   5  13   0        8.10        5.87      5.58 o 
   6  13   0       21.54       23.75      7.74 o 
   7  13   0        0.46        5.81      9.88 o 
   8  13   0        0.08        0.00     11.07 o 
   0  14   0      512.34      488.76     20.87 o 
   1  14   0      232.60      224.27     15.53 o 
   2  14   0      126.91      117.04      8.25 o 
   3  14   0        0.20        9.28      5.00 o 
   4  14   0        1.99        0.00      4.91 o 
   5  14   0      139.39      149.79     10.10 o 
   6  14   0        0.11        0.00      7.13 o 
   7  14   0        9.00        0.00      9.06 o 
   8  14   0       13.76       18.36     12.73 o 
   1  15   0       35.07       43.80      6.84 o 
   2  15   0      252.49      308.69     14.64 o 
   3  15   0      579.39      537.07     27.81 o 
   4  15   0      279.55      248.03     38.42 o 
   5  15   0       53.23       54.32      8.05 o 
   6  15   0       42.10       28.41      8.84 o 
   7  15   0        0.54        0.68      9.44 o 
   8  15   0        6.07        0.00     21.86 o 
   0  16   0     4382.38     4410.05     89.12 o 
   1  16   0       37.69       46.29      7.23 o 
   2  16   0      548.70      506.32     26.86 o 
   3  16   0      370.06      354.36     14.67 o 
   4  16   0       33.24       37.76      7.05 o 
   5  16   0       17.95       14.30      6.41 o 
   6  16   0       70.00       70.45     10.69 o 
   7  16   0       34.60       38.76     12.15 o 
   1  17   0       68.74       62.92      7.87 o 
   2  17   0       19.19       20.99      6.84 o 
   3  17   0       29.28       31.77      7.96 o 
   4  17   0       42.35       41.27      9.08 o 
   5  17   0       36.78       48.04      8.43 o 
   6  17   0       45.59       39.81     10.07 o 
   7  17   0        0.74        0.00     10.50 o 
   0  18   0      420.67      451.21     34.75 o 
   1  18   0      150.51      148.91     16.81 o 
   2  18   0       91.75       84.79      9.68 o 
   3  18   0        1.51        4.08      6.93 o 
   4  18   0       46.58       49.78      9.12 o 
   5  18   0       26.40       23.69      8.53 o 
   6  18   0       15.32        7.22      8.76 o 
   1  19   0        2.38        0.00      9.81 o 
   2  19   0       67.31       55.35     20.18 o 
   3  19   0       34.55       36.12      8.68 o 
   4  19   0       17.59        8.20      8.01 o 
   5  19   0       18.76       24.52     10.44 o 
   6  19   0       28.13       26.76     11.75 o 
   0  20   0        0.16        1.68     16.25 o 
   1  20   0       39.95       54.29     14.36 o 
   2  20   0        9.71        0.00     10.76 o 
   3  20   0       10.05        0.60      7.77 o 
   4  20   0       72.54       52.05     10.28 o 
   5  20   0       45.28       43.67     12.08 o 
   1  21   0       10.72       15.55     12.39 o 
   2  21   0       18.41       22.04     13.20 o 
   3  21   0        9.24       12.23     13.57 o 
   4  21   0       37.02       47.78     10.59 o 
   0  22   0       55.43       54.37     24.66 o 
   1  22   0        2.27        9.83     13.24 o 
   2  22   0        0.12       10.38     13.46 o 
   3  22   0       13.29        5.83     13.06 o 
   1  23   0        4.24        0.00     20.74 o 
  -9   0   1       17.40       26.34     15.13 o 
  -7   0   1        2.99       13.53      5.93 o 
  -5   0   1        0.44        4.83      3.20 o 
  -3   0   1     2164.35     2164.41     80.50 o 
  -1   0   1     3127.96     1873.30   1009.58 o 
   1   0   1      916.41     1555.96     20.74 o 
   3   0   1    14556.44    16514.29    340.96 o 
   5   0   1     3137.29     3244.27     60.29 o 
   7   0   1      534.00      494.30     17.25 o 
   9   0   1      206.52      192.25     26.34 o 
 -10   1   1      188.96      184.54     19.01 o 
  -9   1   1      108.22      123.12     15.26 o 
  -8   1   1       64.73       65.61      8.40 o 
  -7   1   1        7.70       12.72      4.25 o 
  -6   1   1      821.37      805.50     21.87 o 
  -5   1   1      108.45       97.04      4.15 o 
  -4   1   1     3226.52     3238.77     86.09 o 
  -3   1   1     1756.78     1539.82    123.33 o 
  -2   1   1     4143.90     3388.41    618.73 o 
  -1   1   1      173.44      138.01      8.56 o 
   0   1   1      248.90      209.79      3.84 o 
   1   1   1     1896.96     1711.44     34.64 o 
   2   1   1    17428.48    18880.70    295.74 o 
   3   1   1     1543.83     1584.60     73.00 o 
   4   1   1       24.01       44.30     11.63 o 
   5   1   1      697.38      540.73     25.44 o 
   6   1   1      658.10      578.56     11.54 o 
   7   1   1      488.76      414.95     11.47 o 
   8   1   1      349.66      369.82     15.26 o 
   9   1   1        0.94        0.00      8.69 o 
  10   1   1       44.92       62.82     14.65 o 
 -10   2   1        1.63        6.73     12.89 o 
  -9   2   1        6.24        0.45      8.86 o 
  -8   2   1       96.48       86.95      8.89 o 
  -7   2   1        1.79        1.68      4.70 o 
  -6   2   1       50.53       56.39      3.94 o 
  -5   2   1       12.79        6.53      1.93 o 
  -4   2   1      180.31      161.29     15.29 o 
  -3   2   1       15.12       15.46      1.66 o 
  -2   2   1     7068.22     9117.54    193.50 o 
  -1   2   1        4.78       14.79      1.50 o 
   0   2   1      408.56      637.62     10.34 o 
   1   2   1      224.32      155.45      5.31 o 
   2   2   1   103880.04   130569.77   2526.96 o 
   3   2   1       31.00       29.56      2.02 o 
   4   2   1      751.52      670.98      8.80 o 
   5   2   1       16.00       12.08      2.42 o 
   6   2   1      503.52      403.70     63.30 o 
   7   2   1        0.46        4.09      4.00 o 
   8   2   1       10.70       18.88      7.28 o 
   9   2   1        4.03        0.57      9.70 o 
  10   2   1        8.32       12.89     17.38 o 
 -10   3   1       41.59       56.61     20.74 o 
  -9   3   1      231.72      249.76     17.07 o 
  -8   3   1        0.05        1.38      5.81 o 
  -7   3   1      448.95      255.41    130.33 o 
  -6   3   1       20.99       28.81      3.37 o 
  -5   3   1      483.37      427.07      7.33 o 
  -4   3   1      469.73      454.07      9.67 o 
  -3   3   1        9.53       10.99      1.50 o 
  -2   3   1     1967.05     1853.76     78.11 o 
  -1   3   1      371.95      421.44     18.94 o 
   0   3   1       28.79       34.89      1.38 o 
   1   3   1     1769.06     1739.02     57.15 o 
   2   3   1     3293.65     3320.08     74.17 o 
   3   3   1      462.08      340.47     10.57 o 
   4   3   1      916.20      978.03     23.38 o 
   5   3   1      360.70      297.17      6.37 o 
   6   3   1      243.75      204.57      7.93 o 
   7   3   1      378.11      409.88     14.42 o 
   8   3   1      273.24      159.26     76.05 o 
   9   3   1       70.14       95.60     13.24 o 
  10   3   1       13.88        0.00     16.25 o 
 -10   4   1        4.85        0.00     14.57 o 
  -9   4   1       58.42       30.33     13.75 o 
  -8   4   1       31.37       27.69      8.84 o 
  -7   4   1        1.46        6.33      5.09 o 
  -6   4   1        1.16        0.83      3.08 o 
  -5   4   1     1263.06     1392.25     23.89 o 
  -4   4   1       91.52       69.55      3.17 o 
  -3   4   1      749.44      741.38     15.67 o 
  -2   4   1     1123.81     1029.96     38.43 o 
  -1   4   1    10142.72    12050.67    366.72 o 
   0   4   1      849.70      697.07     15.01 o 
   1   4   1     6395.60     7786.71    154.18 o 
   2   4   1      249.91      208.14      8.42 o 
   3   4   1      173.84      122.15      3.62 o 
   4   4   1      155.65      189.79      5.41 o 
   5   4   1       34.15       22.22      2.83 o 
   6   4   1      101.17       85.72      7.62 o 
   7   4   1        1.08        3.34      5.41 o 
   8   4   1        0.76        2.58      6.24 o 
   9   4   1       22.85       23.96     10.46 o 
  10   4   1        0.60        0.00     15.13 o 
 -10   5   1      223.76       97.83     81.98 o 
  -9   5   1        4.21        1.65      8.99 o 
  -8   5   1      152.23      163.98     13.89 o 
  -7   5   1       16.06       16.15      5.91 o 
  -6   5   1      585.93      525.66     11.07 o 
  -5   5   1      109.26      117.98      5.43 o 
  -4   5   1     2411.87     2392.54     65.88 o 
  -3   5   1      144.12      118.66      5.82 o 
  -2   5   1     1116.66     1244.05     69.66 o 
  -1   5   1      907.34      816.37     28.72 o 
   0   5   1     4090.50     4249.19    132.73 o 
   1   5   1     3930.14     3573.34     75.49 o 
   2   5   1     3186.37     3394.38     88.79 o 
   3   5   1       43.11       44.44      2.44 o 
   4   5   1      733.08     1018.91     24.81 o 
   5   5   1        0.69        3.94      2.30 o 
   6   5   1     2642.98     2742.19     60.57 o 
   7   5   1      238.18      235.86     14.16 o 
   8   5   1      394.59      364.33     20.61 o 
   9   5   1       25.72       18.70      9.96 o 
  10   5   1       23.22       30.40     13.43 o 
 -10   6   1       62.10       60.05     13.91 o 
  -9   6   1        3.64        0.00      8.70 o 
  -8   6   1        6.95        8.98      8.17 o 
  -7   6   1       95.12       93.67     10.70 o 
  -6   6   1       88.21       97.22      6.09 o 
  -5   6   1        5.24        7.75      3.27 o 
  -4   6   1       32.84       35.90      3.44 o 
  -3   6   1       71.84       67.23      3.63 o 
  -2   6   1     1689.77     2223.95     68.48 o 
  -1   6   1       29.40       30.33      1.97 o 
   0   6   1    15006.52    17860.94    305.97 o 
   1   6   1      571.91      461.18      8.79 o 
   2   6   1      348.87      335.86     13.64 o 
   3   6   1       83.05       71.12      3.17 o 
   4   6   1     1117.11     1198.34     24.65 o 
   5   6   1        6.95        4.19      3.15 o 
   6   6   1      615.05      582.01     15.67 o 
   7   6   1       52.75       67.14     10.22 o 
   8   6   1       32.81       33.64     10.12 o 
   9   6   1        5.55        0.00      8.91 o 
  10   6   1        0.63        0.00     15.84 o 
 -10   7   1       22.48       22.29     12.62 o 
  -9   7   1      129.84      138.45     15.40 o 
  -8   7   1       20.43       22.80      9.48 o 
  -7   7   1      196.97      210.21     14.22 o 
  -6   7   1       75.48       87.10      6.95 o 
  -5   7   1        0.36        0.00      3.38 o 
  -4   7   1       10.35       10.56      2.96 o 
  -3   7   1      313.00      349.64     10.32 o 
  -2   7   1      110.49      110.51      9.43 o 
  -1   7   1       68.45       72.86      3.99 o 
   0   7   1      770.42      496.96     13.57 o 
   1   7   1      883.76      818.92     17.64 o 
   2   7   1      175.24      120.22      9.32 o 
   3   7   1       16.12        7.82      1.81 o 
   4   7   1       66.37      103.74      4.25 o 
   5   7   1     1905.14     2058.17     43.16 o 
   6   7   1        0.57        0.93      6.32 o 
   7   7   1      895.21      883.92     38.97 o 
   8   7   1       43.62       51.13     11.42 o 
   9   7   1       50.48       54.80     12.49 o 
 -10   8   1        0.13        0.00     15.62 o 
  -9   8   1      229.52      221.93     23.24 o 
  -8   8   1       78.06       78.29     12.19 o 
  -7   8   1        2.39        0.00      6.98 o 
  -6   8   1       22.31       18.83      5.22 o 
  -5   8   1       15.23       12.13      4.30 o 
  -4   8   1      494.40      502.72     32.78 o 
  -3   8   1     1048.36     1045.54     32.28 o 
  -2   8   1      486.69      421.17     21.33 o 
  -1   8   1       34.29       30.02      7.12 o 
   0   8   1       50.71       40.34      2.42 o 
   1   8   1      146.98      185.76      4.66 o 
   2   8   1     1624.75     1626.13     41.18 o 
   3   8   1      595.10      634.71     14.64 o 
   4   8   1        0.17        0.00      2.60 o 
   5   8   1      528.27      597.36     13.18 o 
   6   8   1       23.62       37.83      8.84 o 
   7   8   1       12.28       12.44      8.58 o 
   8   8   1        0.71        3.91      9.21 o 
   9   8   1       53.51       71.50     13.94 o 
  -9   9   1        7.87        1.49     10.49 o 
  -8   9   1        5.44        1.08      9.44 o 
  -7   9   1       25.87       31.45      9.70 o 
  -6   9   1      546.86      547.81     20.49 o 
  -5   9   1       74.08       94.51      7.01 o 
  -4   9   1        4.36        8.09      3.49 o 
  -3   9   1      317.97      308.45     20.14 o 
  -2   9   1     2709.70     3016.42    106.35 o 
  -1   9   1     4463.03     4239.30    119.34 o 
   0   9   1      189.78      143.34      4.94 o 
   1   9   1      767.47      565.42     11.10 o 
   2   9   1     1927.94     2168.27     61.07 o 
   3   9   1      131.58      126.02      5.46 o 
   4   9   1      100.89       92.80      6.24 o 
   5   9   1      219.51      231.44      9.59 o 
   6   9   1      141.57      184.11     13.56 o 
   7   9   1      241.43      254.25     17.13 o 
   8   9   1      274.41      303.24     19.85 o 
   9   9   1        5.82        0.00      9.99 o 
  -9  10   1        3.26        0.00     11.09 o 
  -8  10   1       81.54       95.00     13.89 o 
  -7  10   1      199.60      183.89     15.10 o 
  -6  10   1       19.96       25.82      6.09 o 
  -5  10   1      227.55      237.18      9.96 o 
  -4  10   1        1.94        5.37      3.55 o 
  -3  10   1      415.15      385.51     18.12 o 
  -2  10   1       30.65       50.48      3.22 o 
  -1  10   1      194.85      159.45      5.84 o 
   0  10   1     7963.94     9231.36    220.06 o 
   1  10   1       79.41       77.54      3.57 o 
   2  10   1      139.25      120.44      4.97 o 
   3  10   1      573.94      551.06     32.20 o 
   4  10   1      267.24      291.70     12.53 o 
   5  10   1      235.42      236.54     10.01 o 
   6  10   1      207.47      234.76     15.41 o 
   7  10   1        6.76        6.86      9.17 o 
   8  10   1      133.31      154.57     16.49 o 
   9  10   1        1.96        0.00     11.05 o 
  -9  11   1       71.20       74.36     14.80 o 
  -8  11   1        0.06        0.00     10.08 o 
  -7  11   1      140.58      139.45     14.23 o 
  -6  11   1      350.20      365.21     15.02 o 
  -5  11   1       14.29       16.12      5.14 o 
  -4  11   1      677.83      694.73     47.89 o 
  -3  11   1       23.57       18.11      4.06 o 
  -2  11   1     1509.32     1511.99     60.57 o 
  -1  11   1      260.96      249.08      6.34 o 
   0  11   1     1364.43     1230.21     40.02 o 
   1  11   1      398.29      393.18     11.70 o 
   2  11   1      439.04      420.80     13.59 o 
   3  11   1        6.39        9.22      3.80 o 
   4  11   1        2.42        9.28      4.31 o 
   5  11   1      363.72      374.88     12.27 o 
   6  11   1       52.75       67.74     11.10 o 
   7  11   1      134.56      159.77     15.42 o 
   8  11   1      112.18      102.37     14.99 o 
   9  11   1       40.01       49.32     17.24 o 
  -9  12   1       13.90        3.23     15.05 o 
  -8  12   1      102.81       93.28     14.63 o 
  -7  12   1        0.87        4.20      8.93 o 
  -6  12   1      147.00      150.59     11.21 o 
  -5  12   1      323.79      320.73     15.71 o 
  -4  12   1      111.95       98.80     15.51 o 
  -3  12   1      107.03       92.18      6.65 o 
  -2  12   1      398.88      373.50     15.77 o 
  -1  12   1     1018.58     1037.58     18.43 o 
   0  12   1       11.59        8.61      2.60 o 
   1  12   1      333.95      337.78      9.95 o 
   2  12   1      913.41      962.80     37.29 o 
   3  12   1      292.38      330.77     10.57 o 
   4  12   1      123.21      138.31      8.52 o 
   5  12   1       12.07        7.89      5.38 o 
   6  12   1       94.30      106.35     15.56 o 
   7  12   1       65.55       85.26     13.57 o 
   8  12   1       17.63       11.63     11.13 o 
  -8  13   1        7.90        7.60     11.46 o 
  -7  13   1       24.47       12.55     10.74 o 
  -6  13   1        2.66        1.06      6.71 o 
  -5  13   1      270.41      277.49     11.87 o 
  -4  13   1      324.22      335.26     17.85 o 
  -3  13   1       51.65       72.51      7.60 o 
  -2  13   1        1.81        4.67      4.00 o 
  -1  13   1      624.22      611.87     16.98 o 
   0  13   1       22.61       25.34      3.86 o 
   1  13   1      667.63      665.08     13.39 o 
   2  13   1       73.59       67.78      6.16 o 
   3  13   1      183.05      152.77     22.72 o 
   4  13   1      237.08      248.52     12.04 o 
   5  13   1       45.78       34.00      7.60 o 
   6  13   1      415.49      430.19     23.85 o 
   7  13   1        5.34        2.26     10.51 o 
   8  13   1      113.24      120.57     16.78 o 
  -8  14   1       33.09       23.36     12.47 o 
  -7  14   1      178.34      166.52     16.06 o 
  -6  14   1       56.63       80.01     10.21 o 
  -5  14   1      128.15      148.49      9.81 o 
  -4  14   1      290.73      269.53     12.06 o 
  -3  14   1      123.64      123.44      8.42 o 
  -2  14   1      702.95      742.15     24.76 o 
  -1  14   1       50.68       45.46      6.60 o 
   0  14   1      490.00      492.16     10.64 o 
   1  14   1       93.03      100.72      9.30 o 
   2  14   1      702.86      670.79     17.73 o 
   3  14   1      244.45      249.05     12.46 o 
   4  14   1      147.56      118.63      8.76 o 
   5  14   1      135.86      135.35     11.04 o 
   6  14   1        3.01        0.00      8.25 o 
   7  14   1        4.20        0.00      8.66 o 
   8  14   1       31.20       26.21     12.94 o 
  -8  15   1        3.92        0.00     20.74 o 
  -7  15   1       10.75       11.56      9.83 o 
  -6  15   1       54.34       58.68     10.18 o 
  -5  15   1       15.11        7.95      6.14 o 
  -4  15   1      162.88      178.02     10.27 o 
  -3  15   1       30.01       31.87      6.24 o 
  -2  15   1      489.53      476.32     17.07 o 
  -1  15   1        0.17        1.61      5.28 o 
   0  15   1      979.63      964.53     23.27 o 
   1  15   1      531.00      540.49     23.51 o 
   2  15   1      541.85      526.81     15.81 o 
   3  15   1      108.61       82.01      7.79 o 
   4  15   1       83.63       85.76      8.41 o 
   5  15   1      215.42      216.97     13.37 o 
   6  15   1        0.73        2.88      8.96 o 
   7  15   1       43.28       65.17     13.10 o 
  -7  16   1       26.77       23.53     11.14 o 
  -6  16   1      210.39      229.45     14.56 o 
  -5  16   1        0.08        3.92      5.88 o 
  -4  16   1        4.93        8.64      6.04 o 
  -3  16   1      260.63      258.72     13.22 o 
  -2  16   1      192.20      206.52     11.90 o 
  -1  16   1      468.48      437.15     14.93 o 
   0  16   1      425.28      445.89     23.38 o 
   1  16   1       29.51       43.60      7.20 o 
   2  16   1      153.54      153.32     10.55 o 
   3  16   1      401.78      313.63     16.83 o 
   4  16   1       32.75       31.79      7.26 o 
   5  16   1        0.57        0.00      6.78 o 
   6  16   1        7.89        7.58      9.71 o 
   7  16   1        2.23        0.00      9.72 o 
  -7  17   1        4.66        3.68     10.82 o 
  -6  17   1       11.16       11.19      8.74 o 
  -5  17   1       45.40       32.56      7.68 o 
  -4  17   1      423.74      405.35     16.78 o 
  -3  17   1       95.23      101.26     10.18 o 
  -2  17   1      489.01      492.76     16.62 o 
  -1  17   1      395.46      403.69     22.98 o 
   0  17   1        0.29       11.90     10.21 o 
   1  17   1        0.23        0.00      5.45 o 
   2  17   1      400.79      417.44     15.39 o 
   3  17   1       13.80       13.01      7.32 o 
   4  17   1       11.19        2.77      6.99 o 
   5  17   1        6.86       12.58      8.32 o 
   6  17   1       68.30       71.54     13.47 o 
   7  17   1        3.38        0.00     21.86 o 
  -6  18   1      196.42      207.38     28.80 o 
  -5  18   1        9.40        9.45      7.66 o 
  -4  18   1       57.49       65.70      9.86 o 
  -3  18   1      100.96       85.83     10.30 o 
  -2  18   1       40.72       49.66      9.87 o 
  -1  18   1       51.30       45.19     13.45 o 
   0  18   1       63.96       80.43     14.66 o 
   1  18   1       34.91       25.68     11.69 o 
   2  18   1      165.44      132.98     10.96 o 
   3  18   1        4.24       10.62      7.23 o 
   4  18   1        2.80        0.00      6.69 o 
   5  18   1       94.54       91.05     13.37 o 
   6  18   1       19.75       14.20     11.02 o 
  -6  19   1       19.69       30.89     11.95 o 
  -5  19   1        5.94        5.30      8.45 o 
  -4  19   1      119.49      113.21     11.95 o 
  -3  19   1       15.63       22.44      8.26 o 
  -2  19   1      217.87      219.45     14.72 o 
  -1  19   1       39.39       36.22     13.67 o 
   0  19   1      105.49      119.65     17.24 o 
   1  19   1       85.23       82.04     14.92 o 
   2  19   1        1.45        0.00      9.82 o 
   3  19   1        0.21        0.00      7.20 o 
   4  19   1        0.36        1.08      7.42 o 
   5  19   1        1.02        3.93      9.59 o 
   6  19   1        0.40        0.00     12.08 o 
  -5  20   1       28.22       47.30     11.12 o 
  -4  20   1        0.25        1.05      8.10 o 
  -3  20   1       46.34       38.58      9.04 o 
  -2  20   1       23.89       26.64     17.94 o 
  -1  20   1       18.19       36.90     14.25 o 
   0  20   1        0.14        0.00     11.69 o 
   1  20   1       15.90       13.40     11.71 o 
   2  20   1       90.08      103.14     16.76 o 
   3  20   1       10.61       19.66      8.83 o 
   4  20   1       65.92       55.30     10.79 o 
   5  20   1       22.21       17.51     10.53 o 
  -4  21   1       33.16       32.81     10.25 o 
  -3  21   1       49.77       49.80     15.79 o 
  -2  21   1        9.32       19.15     13.32 o 
  -1  21   1       97.55       93.62     18.23 o 
   0  21   1        3.27       15.13     14.27 o 
   1  21   1       71.60       92.89     17.22 o 
   2  21   1        1.19        0.00     11.81 o 
   3  21   1       23.47       15.23     13.46 o 
   4  21   1        3.60        3.98      8.76 o 
  -3  22   1        2.61        4.32     13.17 o 
  -2  22   1        0.19        1.72     12.66 o 
  -1  22   1        0.43       13.73     14.66 o 
   0  22   1        0.25        0.00     13.63 o 
   1  22   1        8.82       18.75     14.01 o 
   2  22   1        5.66       18.71     14.67 o 
   3  22   1       12.03       17.38     14.14 o 
  -1  23   1        4.72       22.42     21.86 o 
   0  23   1       39.21       41.71     17.24 o 
   1  23   1       59.58       73.43     27.46 o 
 -10   0   2       79.63       90.24     21.30 o 
  -8   0   2       17.55       17.38     11.77 o 
  -6   0   2        3.42        3.22      3.49 o 
  -4   0   2     4354.48     4513.11    152.82 o 
  -2   0   2    23853.35    21994.43   5969.30 o 
   0   0   2    10415.09    11884.31    294.49 o 
   2   0   2    73758.10    81213.26   6175.60 o 
   4   0   2      342.60      370.11     32.44 o 
   6   0   2      263.73      267.18     12.40 o 
   8   0   2        7.74        1.05      7.39 o 
  10   0   2        0.49       15.69     16.82 o 
 -10   1   2       65.50       81.27     14.86 o 
  -9   1   2        3.63        0.00      8.69 o 
  -8   1   2      510.20      491.27     16.04 o 
  -7   1   2      834.24      810.80     14.09 o 
  -6   1   2      817.12      759.71     19.41 o 
  -5   1   2      130.37       98.67      4.34 o 
  -4   1   2     2088.21     1901.53     49.89 o 
  -3   1   2      300.06      304.09      8.69 o 
  -2   1   2     3059.28     2135.22    460.68 o 
  -1   1   2        1.66        4.33      0.73 o 
   0   1   2     1480.24     1401.89     24.19 o 
   1   1   2     5366.55     5282.70    110.38 o 
   2   1   2     7268.44     7128.47    261.62 o 
   3   1   2     1643.61     1813.60     22.04 o 
   4   1   2      237.11      187.22      4.50 o 
   5   1   2      755.72      527.26    135.51 o 
   6   1   2      251.38      256.21     21.31 o 
   7   1   2      662.71      654.87     14.17 o 
   8   1   2      128.00      138.66     10.91 o 
   9   1   2       31.51       35.10     11.87 o 
  10   1   2      119.10      131.70     17.84 o 
 -10   2   2       20.22       16.82     15.13 o 
  -9   2   2      108.77      124.18     15.46 o 
  -8   2   2        0.10        0.00      5.31 o 
  -7   2   2      301.72      337.21     14.20 o 
  -6   2   2        0.97        0.68      2.64 o 
  -5   2   2     1619.93     1442.77    139.87 o 
  -4   2   2      639.22      419.76     66.00 o 
  -3   2   2     1105.95     1102.42     19.91 o 
  -2   2   2       36.93       38.13      1.82 o 
  -1   2   2     9828.76    13000.90    159.10 o 
   0   2   2      996.62      776.55     40.39 o 
   1   2   2     9641.46    11638.28    240.64 o 
   2   2   2      119.09      132.81      4.32 o 
   3   2   2      408.95      400.51      6.31 o 
   4   2   2      104.95      114.99      4.07 o 
   5   2   2      896.75     1071.66     17.09 o 
   6   2   2       32.83       39.73      5.47 o 
   7   2   2       34.20       21.24      8.95 o 
   8   2   2        1.77        4.82      6.53 o 
   9   2   2       23.20       22.22      8.47 o 
  10   2   2        4.54       12.33     17.38 o 
 -10   3   2       33.66       48.76     19.06 o 
  -9   3   2       46.70       48.28     10.57 o 
  -8   3   2      744.28      740.20     19.23 o 
  -7   3   2      491.71      533.52     16.77 o 
  -6   3   2      877.89      847.14     16.39 o 
  -5   3   2       48.34       61.69      3.53 o 
  -4   3   2     6690.60     6350.38    160.45 o 
  -3   3   2      944.32      900.72     25.26 o 
  -2   3   2    13572.61    13714.91    549.41 o 
  -1   3   2     3180.41     3397.96     71.52 o 
   0   3   2     3364.31     3577.40     65.38 o 
   1   3   2     2980.91     3258.96     62.62 o 
   2   3   2     9149.59    10542.05    226.69 o 
   3   3   2      126.48      129.44      5.17 o 
   4   3   2     6416.66     7052.80    121.55 o 
   5   3   2       21.83       24.59      3.74 o 
   6   3   2       40.29       36.88      4.83 o 
   7   3   2       37.01       54.76      7.91 o 
   8   3   2      315.64      302.58     14.70 o 
   9   3   2       59.45       28.47     20.45 o 
  10   3   2       80.06       85.20     22.98 o 
 -10   4   2       32.71       43.16     17.94 o 
  -9   4   2       44.27       49.91     11.30 o 
  -8   4   2        0.30        0.00      5.82 o 
  -7   4   2        2.12        6.73      4.42 o 
  -6   4   2        7.03        6.90      3.72 o 
  -5   4   2      568.85      506.97     18.14 o 
  -4   4   2     1004.79      921.53     18.79 o 
  -3   4   2      725.72      635.52     26.56 o 
  -2   4   2    10483.90    11941.66    299.21 o 
  -1   4   2      136.36      120.60      3.21 o 
   0   4   2     6180.32     7621.05    111.78 o 
   1   4   2       85.04       73.31      7.17 o 
   2   4   2       19.21       25.73      1.84 o 
   3   4   2       17.23       17.91      2.00 o 
   4   4   2     5106.99     5967.76    104.81 o 
   5   4   2       20.92       26.20      3.31 o 
   6   4   2        2.33        7.67      3.95 o 
   7   4   2       43.40       42.55      7.49 o 
   8   4   2       37.57       40.00      8.54 o 
   9   4   2        0.04        0.00      9.78 o 
  10   4   2        0.01        0.00     14.01 o 
 -10   5   2       45.02       33.12     26.34 o 
  -9   5   2        0.38        5.10      8.82 o 
  -8   5   2      103.93       92.28     11.64 o 
  -7   5   2      684.49      758.39     28.07 o 
  -6   5   2      195.67      207.23      8.73 o 
  -5   5   2     1426.32     1491.79     44.16 o 
  -4   5   2      293.21      284.86     10.82 o 
  -3   5   2     1142.29      854.01    113.82 o 
  -2   5   2     1691.02     1402.70     67.97 o 
  -1   5   2      305.91      268.69      7.46 o 
   0   5   2     1272.45     1092.77     29.06 o 
   1   5   2      115.75      116.44      3.15 o 
   2   5   2      578.76      584.48     14.04 o 
   3   5   2        0.58        2.56      1.61 o 
   4   5   2      854.94      909.06     22.09 o 
   5   5   2        4.63        2.61      2.81 o 
   6   5   2      559.53      514.74     15.36 o 
   7   5   2      234.59      245.65     12.66 o 
   8   5   2        0.52        0.00     11.21 o 
   9   5   2       75.96       97.70     14.15 o 
  10   5   2       29.49       32.73     18.18 o 
 -10   6   2        0.09        0.00     10.87 o 
  -9   6   2        2.12        5.72      9.20 o 
  -8   6   2        0.75        0.16      7.40 o 
  -7   6   2      114.13      127.15      9.63 o 
  -6   6   2        1.53        3.96      4.56 o 
  -5   6   2      539.25      475.48     14.08 o 
  -4   6   2      586.50      513.38     20.46 o 
  -3   6   2     2327.95     2592.96     79.43 o 
  -2   6   2     1484.35     1422.93     73.97 o 
  -1   6   2       23.60       32.75      2.05 o 
   0   6   2       47.21       39.42      2.11 o 
   1   6   2      532.89      662.92     11.39 o 
   2   6   2       64.11       75.82      3.13 o 
   3   6   2       17.11       19.20      2.30 o 
   4   6   2        8.92       12.16      2.42 o 
   5   6   2      149.27      139.99      7.42 o 
   6   6   2      565.35      534.51     16.34 o 
   7   6   2      205.45      231.12     15.20 o 
   8   6   2        9.59       19.03      9.63 o 
   9   6   2       55.10       47.17     12.37 o 
 -10   7   2       64.80       81.91     14.88 o 
  -9   7   2      120.20      127.18     14.83 o 
  -8   7   2      501.59      504.05     21.13 o 
  -7   7   2       39.39       46.04      7.57 o 
  -6   7   2      188.98      217.32     11.41 o 
  -5   7   2      253.23      266.56     11.35 o 
  -4   7   2     5076.64     5313.25    169.45 o 
  -3   7   2      899.31      804.96     30.50 o 
  -2   7   2      502.18      437.45     19.87 o 
  -1   7   2     3203.13     2711.09     87.32 o 
   0   7   2     2531.01     2616.92     63.88 o 
   1   7   2     3131.06     2974.08     60.02 o 
   2   7   2      155.32      165.78      4.49 o 
   3   7   2        3.56        3.71      1.92 o 
   4   7   2      178.42      169.09      5.26 o 
   5   7   2      112.02      116.93      7.15 o 
   6   7   2      352.53      357.94     17.26 o 
   7   7   2       56.09       59.82     10.87 o 
   8   7   2      376.42      393.94     20.47 o 
   9   7   2       18.04       29.83     12.11 o 
 -10   8   2       12.56       20.32     16.99 o 
  -9   8   2        1.02       16.19     10.34 o 
  -8   8   2        0.12        0.00      8.22 o 
  -7   8   2        0.01        0.66      5.70 o 
  -6   8   2       23.25       27.14      6.04 o 
  -5   8   2       28.07       24.15      4.68 o 
  -4   8   2     2679.33     2954.17     91.11 o 
  -3   8   2       17.61       15.12      3.39 o 
  -2   8   2        1.49        7.39      2.74 o 
  -1   8   2      544.40      536.29     19.12 o 
   0   8   2     1366.67     1595.88     37.66 o 
   1   8   2       52.49       59.35      3.69 o 
   2   8   2     6515.40     7804.54    192.94 o 
   3   8   2      206.56      223.39      5.36 o 
   4   8   2      297.73      329.12     16.25 o 
   5   8   2      316.91      306.41     11.99 o 
   6   8   2       19.96       22.88      8.40 o 
   7   8   2       70.17       69.02     11.52 o 
   8   8   2       93.89      105.18     20.96 o 
   9   8   2        0.01        0.00     10.53 o 
  -9   9   2       57.19       56.01     12.84 o 
  -8   9   2       52.31       49.29     11.75 o 
  -7   9   2      539.83      564.84     17.93 o 
  -6   9   2      183.60      202.00     11.06 o 
  -5   9   2      467.87      482.29     14.72 o 
  -4   9   2      338.32      351.00     23.50 o 
  -3   9   2     1579.96     1570.38     60.29 o 
  -2   9   2       80.05       43.71      4.22 o 
  -1   9   2     2042.37     1939.89     52.83 o 
   0   9   2     2966.63     2906.77     69.14 o 
   1   9   2     1083.19     1120.94     22.38 o 
   2   9   2     1002.98      996.15     21.65 o 
   3   9   2      164.25      145.26      4.90 o 
   4   9   2       48.70       51.78      5.33 o 
   5   9   2        7.98       14.31      5.59 o 
   6   9   2        0.13        0.00      7.33 o 
   7   9   2      313.34      338.81     19.08 o 
   8   9   2       11.01       13.31     11.20 o 
   9   9   2       36.97       28.06     12.58 o 
  -9  10   2        0.19        0.00     10.64 o 
  -8  10   2       46.48       48.28     11.95 o 
  -7  10   2       22.78       17.28      7.50 o 
  -6  10   2       73.23       96.94      8.07 o 
  -5  10   2      226.11      226.82     15.11 o 
  -4  10   2       69.22       39.65      7.84 o 
  -3  10   2      481.00      555.62     15.09 o 
  -2  10   2     1343.21     1295.04     73.96 o 
  -1  10   2       54.05       55.59      3.43 o 
   0  10   2        9.87       17.63      2.44 o 
   1  10   2       36.50       44.41      3.05 o 
   2  10   2       42.47       54.79      3.22 o 
   3  10   2      211.48      219.69     15.69 o 
   4  10   2      179.32      189.22      8.60 o 
   5  10   2       12.75       23.06      6.26 o 
   6  10   2       94.12      106.75     12.18 o 
   7  10   2      185.10      182.57     15.84 o 
   8  10   2       29.87       40.62     12.59 o 
   9  10   2        6.22        3.69     12.15 o 
  -9  11   2        5.96        2.52     10.88 o 
  -8  11   2      353.75      365.89     21.03 o 
  -7  11   2        2.51        0.00      6.71 o 
  -6  11   2       43.22       56.69      7.46 o 
  -5  11   2       85.06       95.76      7.51 o 
  -4  11   2     1501.51     1569.11     48.79 o 
  -3  11   2      167.48      171.62      7.94 o 
  -2  11   2     1491.83     1660.33     66.10 o 
  -1  11   2      626.37      553.46     21.52 o 
   0  11   2     1181.27     1224.63     26.48 o 
   1  11   2     1519.06     1501.32     40.99 o 
   2  11   2      254.14      237.80     19.28 o 
   3  11   2      244.58      236.36      9.02 o 
   4  11   2      146.09      130.01      7.79 o 
   5  11   2      144.84      143.75     10.08 o 
   6  11   2       44.13       47.27     10.24 o 
   7  11   2        8.43        7.68      9.57 o 
   8  11   2       75.60       85.28     14.65 o 
  -9  12   2       24.27       25.46     13.05 o 
  -8  12   2        1.43        1.20     10.41 o 
  -7  12   2        5.07        2.60      7.42 o 
  -6  12   2       27.53       25.20      6.35 o 
  -5  12   2      452.13      429.69     15.05 o 
  -4  12   2       25.30       24.21      5.21 o 
  -3  12   2      933.00      868.42     30.34 o 
  -2  12   2     1332.71     1430.96     45.85 o 
  -1  12   2      400.86      389.02     10.74 o 
   0  12   2      103.85      114.32      5.12 o 
   1  12   2      146.00      147.77      5.86 o 
   2  12   2      943.58      942.43     30.66 o 
   3  12   2        4.01        1.03      3.94 o 
   4  12   2       18.12       19.39      5.23 o 
   5  12   2      325.65      309.28     13.65 o 
   6  12   2        4.09       17.83      9.05 o 
   7  12   2      106.49      117.31     14.65 o 
   8  12   2       96.16       74.55     15.09 o 
  -8  13   2       30.15       27.66     11.95 o 
  -7  13   2      160.32      175.77     13.55 o 
  -6  13   2       21.82       29.13      7.06 o 
  -5  13   2       62.62       47.24      7.64 o 
  -4  13   2      494.91      527.88     30.37 o 
  -3  13   2       80.97       70.19      6.69 o 
  -2  13   2     1083.00     1065.18     43.35 o 
  -1  13   2        6.39       13.02      5.30 o 
   0  13   2      825.17      848.23     20.35 o 
   1  13   2      205.27      230.14      7.09 o 
   2  13   2      234.60      242.60      9.45 o 
   3  13   2       59.25       59.47      6.56 o 
   4  13   2      813.93      801.42     46.19 o 
   5  13   2      343.45      327.93     14.41 o 
   6  13   2      197.18      188.66     16.06 o 
   7  13   2      113.32      116.74     15.10 o 
   8  13   2        1.96        0.00     11.59 o 
  -8  14   2       36.91       35.15     13.01 o 
  -7  14   2       46.84       48.24      9.66 o 
  -6  14   2        0.02        0.00      5.83 o 
  -5  14   2       21.06       20.67      5.68 o 
  -4  14   2      842.69      789.80     35.20 o 
  -3  14   2      456.66      414.74     14.13 o 
  -2  14   2      461.21      454.42     24.82 o 
  -1  14   2       28.33       26.63      5.85 o 
   0  14   2      277.00      242.24     10.15 o 
   1  14   2      201.19      189.78     10.15 o 
   2  14   2       39.92       42.19      5.85 o 
   3  14   2       78.38       91.36      7.71 o 
   4  14   2       99.59       99.00      8.50 o 
   5  14   2        0.69        0.00      6.50 o 
   6  14   2       63.90       88.34     13.26 o 
   7  14   2       30.30       31.06     11.35 o 
   8  14   2       33.45       22.98     23.54 o 
  -8  15   2      119.71      141.40     17.68 o 
  -7  15   2        0.27        7.04      8.18 o 
  -6  15   2      315.36      301.21     14.88 o 
  -5  15   2        0.75        1.37      5.72 o 
  -4  15   2        8.32        3.47      5.84 o 
  -3  15   2       86.52       93.23      7.85 o 
  -2  15   2      720.66      741.39     20.98 o 
  -1  15   2        0.15        5.75      5.70 o 
   0  15   2       66.11       79.71      7.66 o 
   1  15   2       58.59       74.99      7.83 o 
   2  15   2      393.42      372.95     13.88 o 
   3  15   2       35.94       34.29      6.85 o 
   4  15   2        0.15        0.93      5.53 o 
   5  15   2      176.45      165.17     12.39 o 
   6  15   2        4.41        0.00      8.79 o 
   7  15   2        1.63        1.76     10.04 o 
  -7  16   2       15.54       13.20      8.96 o 
  -6  16   2       18.95       25.01      7.67 o 
  -5  16   2      174.28      141.78     22.20 o 
  -4  16   2        1.16       14.29      6.22 o 
  -3  16   2       46.37       47.52      8.19 o 
  -2  16   2        1.15        0.00      5.40 o 
  -1  16   2      660.11      616.61     18.67 o 
   0  16   2       85.40      104.24     13.80 o 
   1  16   2        4.18        9.82      5.74 o 
   2  16   2      455.05      442.38     20.43 o 
   3  16   2       56.14       33.81     13.46 o 
   4  16   2      334.88      352.95     13.98 o 
   5  16   2       44.51       36.76     11.00 o 
   6  16   2        0.95        4.70      9.65 o 
   7  16   2       20.33       30.06     11.93 o 
  -7  17   2       83.48      101.19     12.85 o 
  -6  17   2       43.80       41.95     10.02 o 
  -5  17   2        1.82        8.79      6.79 o 
  -4  17   2        0.03        2.90      7.19 o 
  -3  17   2        0.02        0.00      6.27 o 
  -2  17   2      173.19      201.52     18.18 o 
  -1  17   2        0.06        2.53      6.45 o 
   0  17   2      508.00      565.99     37.83 o 
   1  17   2      226.86      269.66     19.59 o 
   2  17   2      370.22      342.37     14.78 o 
   3  17   2       55.63       67.09      9.42 o 
   4  17   2      115.15      118.35     15.29 o 
   5  17   2       18.13       23.64      8.72 o 
   6  17   2       15.39       18.72     11.48 o 
  -6  18   2       66.99       64.53     11.28 o 
  -5  18   2        0.89        0.08      7.44 o 
  -4  18   2      286.22      267.46     15.18 o 
  -3  18   2        3.27        0.00      7.00 o 
  -2  18   2      105.06       97.53     10.29 o 
  -1  18   2       30.11       39.06     12.66 o 
   0  18   2       27.06       32.45     11.71 o 
   1  18   2      289.11      271.16     20.56 o 
   2  18   2        3.46        0.00      6.32 o 
   3  18   2      120.80      141.62     11.78 o 
   4  18   2        2.66        1.31      7.39 o 
   5  18   2        0.14        0.00      8.74 o 
   6  18   2       72.28       53.37     17.41 o 
  -6  19   2      143.31      137.35     16.16 o 
  -5  19   2       20.47       16.54      8.61 o 
  -4  19   2        3.05        3.41      7.91 o 
  -3  19   2        5.88        0.98      7.53 o 
  -2  19   2      134.07      129.71     11.42 o 
  -1  19   2       78.26      108.74     16.44 o 
   0  19   2      117.73      121.08     16.81 o 
   1  19   2      279.30      288.96     31.11 o 
   2  19   2       13.32        7.01     11.17 o 
   3  19   2       58.09       57.68      9.71 o 
   4  19   2      138.80      128.40     12.42 o 
   5  19   2       14.88       26.34     11.00 o 
  -5  20   2        5.39        1.16      8.74 o 
  -4  20   2       21.64       44.24     10.05 o 
  -3  20   2        4.10        0.00     11.45 o 
  -2  20   2        0.01        6.22     11.17 o 
  -1  20   2       25.40       24.38     13.27 o 
   0  20   2       52.35       48.76     14.03 o 
   1  20   2        0.64        7.27     11.29 o 
   2  20   2        0.05        4.97     16.25 o 
   3  20   2        1.73        0.00      7.57 o 
   4  20   2        7.69        2.31      9.10 o 
   5  20   2        6.71        6.14      9.83 o 
  -4  21   2       12.75       16.33     13.72 o 
  -3  21   2        1.84        9.53     13.08 o 
  -2  21   2       15.94       29.77     13.87 o 
  -1  21   2       18.48       16.09     14.60 o 
   0  21   2      156.75      166.40     20.27 o 
   1  21   2        0.32        0.00     11.70 o 
   2  21   2       57.73       54.38     15.35 o 
   3  21   2       80.38       76.26     17.55 o 
   4  21   2        2.90        0.00     10.99 o 
  -3  22   2       21.68       48.32     15.79 o 
  -2  22   2       52.80       43.30     16.02 o 
  -1  22   2        6.79        9.51     15.05 o 
   0  22   2        0.05        6.17     12.92 o 
   1  22   2        4.86        6.69     13.06 o 
   2  22   2        1.42       12.18     13.16 o 
   3  22   2       25.34       32.95     15.35 o 
   0  23   2        0.84        0.00     20.74 o 
   1  23   2       71.13       74.55     26.90 o 
  -9   0   3       20.43       29.71     15.13 o 
  -7   0   3      206.78      218.13     13.59 o 
  -5   0   3     2524.42     2476.96     83.09 o 
  -3   0   3     1808.95     1740.66     50.40 o 
  -1   0   3    22150.14    29169.98    452.34 o 
   1   0   3    13187.55    17594.69    410.41 o 
   3   0   3      207.31      173.71      7.75 o 
   5   0   3      438.25      220.01     64.67 o 
   7   0   3       68.31       80.90     10.13 o 
   9   0   3       40.57       52.13     18.50 o 
 -10   1   3       20.00       13.61     11.77 o 
  -9   1   3        6.16        7.24     13.45 o 
  -8   1   3       29.85       29.81      6.84 o 
  -7   1   3        0.27        0.00      3.23 o 
  -6   1   3      430.87      371.27     18.43 o 
  -5   1   3        7.78        5.34      2.21 o 
  -4   1   3       55.23       30.69      2.43 o 
  -3   1   3       89.23       91.59      5.05 o 
  -2   1   3    10016.55    10465.97    255.70 o 
  -1   1   3       32.83       17.16      3.21 o 
   0   1   3     5838.17     6781.12     88.67 o 
   1   1   3     1840.15     1798.41     22.66 o 
   2   1   3     2409.33     2660.35     30.69 o 
   3   1   3      210.28      116.80     26.62 o 
   4   1   3      982.76      850.96     13.16 o 
   5   1   3        6.90        3.93      3.07 o 
   6   1   3      126.38       54.12     17.25 o 
   7   1   3        1.62        1.00      4.54 o 
   8   1   3        0.00        0.00      6.63 o 
   9   1   3        3.52        2.78      9.70 o 
  10   1   3       25.14       21.09     13.01 o 
 -10   2   3       15.52       29.71     15.69 o 
  -9   2   3       77.21       81.48     13.27 o 
  -8   2   3      135.06      121.35      9.64 o 
  -7   2   3        5.41        9.37      4.45 o 
  -6   2   3      769.00      835.71     16.13 o 
  -5   2   3        7.21        7.16      2.22 o 
  -4   2   3        9.51        3.87      1.69 o 
  -3   2   3        7.13        8.33      1.51 o 
  -2   2   3    29695.88    35650.82    518.00 o 
  -1   2   3        6.57        9.97      1.34 o 
   0   2   3    74963.64    96786.76   1112.55 o 
   1   2   3      344.54      306.84      7.31 o 
   2   2   3       10.31       24.05      2.01 o 
   3   2   3      113.09      100.88      3.86 o 
   4   2   3    12188.89    14415.34    212.99 o 
   5   2   3      109.55       99.61      5.78 o 
   6   2   3      276.94      326.21     10.06 o 
   7   2   3       39.36       32.75      5.84 o 
   8   2   3       33.46       12.16      9.22 o 
   9   2   3        0.44        4.52      7.83 o 
  10   2   3       20.96       42.04     20.74 o 
 -10   3   3        1.64        0.00     12.89 o 
  -9   3   3        6.91        1.50      7.74 o 
  -8   3   3       84.36       82.25      8.77 o 
  -7   3   3        0.07        0.00      3.79 o 
  -6   3   3      616.54      412.91    108.61 o 
  -5   3   3      236.30      207.07      5.62 o 
  -4   3   3     2038.45     1842.56     47.97 o 
  -3   3   3      368.31      425.83     14.34 o 
  -2   3   3    12175.80    12637.40    325.24 o 
  -1   3   3     2162.19     2186.62     55.95 o 
   0   3   3      113.06      112.68      2.89 o 
   1   3   3       56.23       75.33      7.88 o 
   2   3   3     1373.97     1506.12     25.67 o 
   3   3   3     1807.41     1765.72     24.23 o 
   4   3   3     3998.24     4021.81     64.87 o 
   5   3   3     2070.88     1811.98     67.68 o 
   6   3   3      407.87      421.17     11.25 o 
   7   3   3       12.03        5.74      5.83 o 
   8   3   3       10.40        9.55      7.43 o 
   9   3   3       33.02       11.13     13.72 o 
 -10   4   3       74.15      105.94     23.54 o 
  -9   4   3        6.20        6.61      8.90 o 
  -8   4   3        0.01        0.01      5.71 o 
  -7   4   3        0.05        0.00      3.97 o 
  -6   4   3       22.67       29.18      4.26 o 
  -5   4   3     1987.11     2091.69     43.60 o 
  -4   4   3       11.48       12.57      1.94 o 
  -3   4   3      419.77      309.12     12.08 o 
  -2   4   3        5.58        7.80      1.39 o 
  -1   4   3     1734.93     2250.89     39.67 o 
   0   4   3     1353.76     1202.12     17.66 o 
   1   4   3     6171.21     7244.93    104.97 o 
   2   4   3      292.57      255.45      5.77 o 
   3   4   3     3979.02     4466.53     73.17 o 
   4   4   3       68.54       71.47      3.56 o 
   5   4   3      802.38      825.52     13.21 o 
   6   4   3        6.09        6.34      4.26 o 
   7   4   3      188.70      175.68     11.45 o 
   8   4   3       47.05       49.46      8.84 o 
   9   4   3       20.88       27.63     11.87 o 
 -10   5   3        4.46        3.36     15.69 o 
  -9   5   3      149.46       97.69     30.95 o 
  -8   5   3       75.27       82.83     11.29 o 
  -7   5   3      270.69      251.15     14.07 o 
  -6   5   3       96.53      109.17      6.22 o 
  -5   5   3      703.80      687.40     23.45 o 
  -4   5   3       68.35       57.87      8.56 o 
  -3   5   3      107.99       76.68      4.05 o 
  -2   5   3    17141.53    18281.40    506.34 o 
  -1   5   3      157.54      150.09      5.59 o 
   0   5   3       52.83       46.91     13.60 o 
   1   5   3      285.60      296.44      6.27 o 
   2   5   3       52.11       39.57      2.46 o 
   3   5   3      100.44      108.51      4.04 o 
   4   5   3     3482.49     3706.76     61.86 o 
   5   5   3      316.36      333.56      9.79 o 
   6   5   3      541.30      485.64     15.42 o 
   7   5   3       41.74       44.81      8.16 o 
   8   5   3       99.83      110.08     13.86 o 
   9   5   3        2.28       10.50     11.12 o 
 -10   6   3        0.14        0.00     10.20 o 
  -9   6   3      232.86      236.97     17.27 o 
  -8   6   3      124.83      128.90     12.78 o 
  -7   6   3       44.89       49.68      8.11 o 
  -6   6   3      572.05      572.70     13.60 o 
  -5   6   3       54.39       61.77      4.85 o 
  -4   6   3      286.69      383.51     43.45 o 
  -3   6   3       42.67       44.30      3.31 o 
  -2   6   3     4430.78     4673.79    149.40 o 
  -1   6   3       26.21       24.51      1.82 o 
   0   6   3      775.18      610.42     37.68 o 
   1   6   3      290.20      238.56      5.85 o 
   2   6   3      168.45      242.61      5.15 o 
   3   6   3      232.23      210.88      5.92 o 
   4   6   3      266.17      216.78      6.78 o 
   5   6   3       77.75       79.17      5.51 o 
   6   6   3        1.81        3.67      5.57 o 
   7   6   3       59.20       44.81     10.20 o 
   8   6   3       32.46       34.12     11.30 o 
   9   6   3       17.64       21.28     12.28 o 
 -10   7   3       10.94       20.50     11.29 o 
  -9   7   3        3.80        0.00      8.71 o 
  -8   7   3       39.58       40.59     10.14 o 
  -7   7   3       91.93      115.21      9.53 o 
  -6   7   3       61.15       68.78      6.53 o 
  -5   7   3      508.68      534.57     20.84 o 
  -4   7   3      389.07      239.28     15.03 o 
  -3   7   3     2084.69     2051.41     84.80 o 
  -2   7   3     2331.10     2173.19     85.77 o 
  -1   7   3     1351.91     1105.78     28.17 o 
   0   7   3       14.52       18.32      2.00 o 
   1   7   3      108.70      110.52      3.89 o 
   2   7   3       89.93      116.75      7.75 o 
   3   7   3     1983.55     2036.63     41.58 o 
   4   7   3      371.39      343.73     13.44 o 
   5   7   3      634.45      633.72     15.84 o 
   6   7   3      217.36      231.35     15.30 o 
   7   7   3       22.05       29.13      9.28 o 
   8   7   3        0.41        0.00      9.44 o 
   9   7   3       12.16       16.10     11.27 o 
 -10   8   3        9.01        0.00     15.65 o 
  -9   8   3       88.42       94.88     14.14 o 
  -8   8   3       19.93       20.33      9.32 o 
  -7   8   3      556.89      559.06     17.07 o 
  -6   8   3      429.03      409.38     16.00 o 
  -5   8   3      317.03      351.61     10.85 o 
  -4   8   3        3.66        7.29      3.67 o 
  -3   8   3      231.34      245.09     12.76 o 
  -2   8   3        1.32        4.71      2.69 o 
  -1   8   3     5467.59     6460.89    146.81 o 
   0   8   3      223.87      183.46      5.84 o 
   1   8   3      421.04      394.59     11.49 o 
   2   8   3       28.17       25.96      2.57 o 
   3   8   3      154.38      192.08      5.98 o 
   4   8   3      111.25      112.06      5.42 o 
   5   8   3       51.44       63.88      9.05 o 
   6   8   3       50.65       53.34     10.14 o 
   7   8   3      214.04      230.75     16.60 o 
   8   8   3      121.57      100.19     14.70 o 
   9   8   3      159.55      161.29     18.11 o 
  -9   9   3       48.03       47.79     12.78 o 
  -8   9   3       50.35       53.22     11.95 o 
  -7   9   3      232.86      235.28     14.98 o 
  -6   9   3      832.09      857.59     41.48 o 
  -5   9   3        9.98       12.05      4.33 o 
  -4   9   3      464.23      453.18     15.56 o 
  -3   9   3      221.51      173.04      7.70 o 
  -2   9   3     4055.54     3968.36    141.92 o 
  -1   9   3      296.89      299.31     12.32 o 
   0   9   3      731.72      806.03     18.56 o 
   1   9   3      768.19      719.83     16.01 o 
   2   9   3      142.94      119.26      4.51 o 
   3   9   3        0.17        2.30      2.31 o 
   4   9   3      364.81      398.44     11.63 o 
   5   9   3       10.87        2.04      6.36 o 
   6   9   3      329.65      351.23     17.90 o 
   7   9   3        5.62       10.37      9.86 o 
   8   9   3       25.40       22.17     11.96 o 
   9   9   3       43.81       30.61     12.96 o 
  -9  10   3       12.42       13.92     11.54 o 
  -8  10   3       51.66       63.30     12.71 o 
  -7  10   3        7.65        7.54     10.63 o 
  -6  10   3      221.37      230.96     10.86 o 
  -5  10   3      102.38       97.34     17.60 o 
  -4  10   3       88.72       95.12      6.66 o 
  -3  10   3       71.71       67.68      5.70 o 
  -2  10   3     1148.63     1232.97     35.16 o 
  -1  10   3       53.52       42.03      9.81 o 
   0  10   3      233.99      177.96      4.99 o 
   1  10   3      112.78      118.68      5.05 o 
   2  10   3       10.58       25.07      2.88 o 
   3  10   3       17.56       10.38      3.63 o 
   4  10   3        6.10       15.12      4.51 o 
   5  10   3        9.18       12.65      7.10 o 
   6  10   3       34.70       51.76     10.84 o 
   7  10   3       98.64       83.90     13.36 o 
   8  10   3        8.48        0.41     10.99 o 
  -9  11   3       44.74       55.80     14.01 o 
  -8  11   3       17.63       15.71     10.46 o 
  -7  11   3        1.12        5.43      7.16 o 
  -6  11   3        6.39       12.58      5.73 o 
  -5  11   3      580.60      538.35     20.14 o 
  -4  11   3       46.05       47.57      5.81 o 
  -3  11   3      405.79      371.36     16.00 o 
  -2  11   3       40.66       55.28      5.33 o 
  -1  11   3       23.60       14.63      2.78 o 
   0  11   3       26.47       21.87      2.83 o 
   1  11   3       67.75       88.00      4.23 o 
   2  11   3       60.62       70.28      4.47 o 
   3  11   3      403.05      377.96     30.05 o 
   4  11   3       26.02       27.72      5.24 o 
   5  11   3      540.68      554.55     18.77 o 
   6  11   3      100.51      101.00     12.83 o 
   7  11   3       46.85       39.20     11.96 o 
   8  11   3        4.82        0.00     11.22 o 
  -9  12   3       14.40       16.81     12.29 o 
  -8  12   3        6.12        3.30     10.46 o 
  -7  12   3       68.82       70.55     10.15 o 
  -6  12   3      214.63      196.35     10.90 o 
  -5  12   3      270.37      318.35     13.23 o 
  -4  12   3      286.47      291.93     16.32 o 
  -3  12   3      140.81      181.24      8.80 o 
  -2  12   3     1236.82     1163.21     41.16 o 
  -1  12   3      277.23      256.47      7.00 o 
   0  12   3      180.57      173.08      6.08 o 
   1  12   3       51.68       58.61      4.34 o 
   2  12   3       12.24       10.83      4.01 o 
   3  12   3     1327.56     1395.53     34.23 o 
   4  12   3      110.94      111.64      8.07 o 
   5  12   3       17.76       26.67      7.25 o 
   6  12   3       31.37       25.94      9.86 o 
   7  12   3       12.64        5.27     10.76 o 
   8  12   3       12.80        6.57     12.17 o 
  -8  13   3        0.16        0.00     10.61 o 
  -7  13   3        6.92        7.35      8.10 o 
  -6  13   3      184.13      175.11     12.09 o 
  -5  13   3      390.70      358.95     17.80 o 
  -4  13   3     1576.31     1637.73     56.45 o 
  -3  13   3      491.48      423.75     20.18 o 
  -2  13   3      484.72      554.41     21.39 o 
  -1  13   3        5.48        2.12      3.66 o 
   0  13   3      119.14      122.43      6.23 o 
   1  13   3        0.33        0.00      2.92 o 
   2  13   3      699.88      744.41     16.67 o 
   3  13   3        1.55        0.00      4.55 o 
   4  13   3      334.22      304.45     13.24 o 
   5  13   3       20.59       18.64      7.31 o 
   6  13   3       40.88       34.93     10.77 o 
   7  13   3       10.79       20.70     10.77 o 
   8  13   3        7.08        0.00     12.51 o 
  -8  14   3       21.86       35.81     13.02 o 
  -7  14   3       69.89       64.21     10.53 o 
  -6  14   3       98.27      124.76     11.20 o 
  -5  14   3       86.31       93.89      8.41 o 
  -4  14   3      212.38      252.21     11.33 o 
  -3  14   3      196.39      176.82     10.90 o 
  -2  14   3      605.86      579.64     36.05 o 
  -1  14   3      107.40      107.56      7.13 o 
   0  14   3     2413.36     2269.29     65.58 o 
   1  14   3      494.94      483.60     25.89 o 
   2  14   3      145.80      138.83     17.37 o 
   3  14   3       51.45       55.16      6.76 o 
   4  14   3      182.85      190.06     19.58 o 
   5  14   3        1.30        4.62      6.95 o 
   6  14   3      269.54      254.22     18.08 o 
   7  14   3       43.76       43.84     12.59 o 
  -8  15   3       22.71       22.52     12.69 o 
  -7  15   3        0.61        0.00      7.35 o 
  -6  15   3        8.17        6.21      6.57 o 
  -5  15   3       83.24      106.72      9.27 o 
  -4  15   3       75.54       68.83      7.75 o 
  -3  15   3        4.64       15.94      5.65 o 
  -2  15   3        0.43        3.07      3.94 o 
  -1  15   3       31.50       25.77      6.66 o 
   0  15   3      318.53      311.20     14.32 o 
   1  15   3      125.66      140.61      9.49 o 
   2  15   3      115.93      106.63      9.03 o 
   3  15   3       10.67       15.37      5.88 o 
   4  15   3       17.05       23.18      7.53 o 
   5  15   3        2.86        1.99      7.30 o 
   6  15   3        9.80       11.23      9.93 o 
   7  15   3       16.18       19.44     11.14 o 
  -7  16   3        7.77        0.00      8.33 o 
  -6  16   3       17.46       11.00      6.84 o 
  -5  16   3      261.41      282.18     20.95 o 
  -4  16   3      303.26      293.26     12.68 o 
  -3  16   3       29.42       52.89      7.07 o 
  -2  16   3     1066.53     1077.52     33.68 o 
  -1  16   3      773.88      719.78     23.06 o 
   0  16   3       72.69       92.63     13.63 o 
   1  16   3        0.43        0.00      5.37 o 
   2  16   3      111.40      102.48     14.89 o 
   3  16   3        0.56        0.73      6.13 o 
   4  16   3       87.03       85.44     10.29 o 
   5  16   3       53.23       50.51      9.45 o 
   6  16   3       43.34       41.58     12.15 o 
   7  16   3       52.31       61.09     26.34 o 
  -7  17   3       19.95        8.24      9.48 o 
  -6  17   3        0.49        3.93      7.19 o 
  -5  17   3       55.90       63.95      8.90 o 
  -4  17   3      604.74      621.02     21.02 o 
  -3  17   3      183.01      166.14     17.63 o 
  -2  17   3       56.56       40.94      8.08 o 
  -1  17   3        0.05        2.64      6.37 o 
   0  17   3      214.75      246.21     19.19 o 
   1  17   3       18.86        4.45      9.81 o 
   2  17   3       95.80       99.06     10.07 o 
   3  17   3       48.24       52.83      8.96 o 
   4  17   3        7.27        8.76      8.49 o 
   5  17   3       36.19       42.46      9.84 o 
   6  17   3        8.41       13.43     11.27 o 
  -6  18   3        7.24        6.10      8.11 o 
  -5  18   3       66.71       75.72     10.78 o 
  -4  18   3      219.26      222.08     14.19 o 
  -3  18   3       42.37       43.98      8.61 o 
  -2  18   3      182.99      151.04     11.92 o 
  -1  18   3       18.56       13.08     11.69 o 
   0  18   3       23.51        5.02      9.96 o 
   1  18   3      223.26      241.21     32.23 o 
   2  18   3       19.31        9.98      7.25 o 
   3  18   3       39.13       27.78      9.05 o 
   4  18   3      136.85      112.81     13.68 o 
   5  18   3       55.42       71.22     15.85 o 
   6  18   3       53.52       52.93     16.19 o 
  -6  19   3       19.52       15.50      9.72 o 
  -5  19   3        1.32        4.27      7.89 o 
  -4  19   3        7.82       19.45     12.66 o 
  -3  19   3        0.14        2.41      7.48 o 
  -2  19   3       23.15       17.15      8.28 o 
  -1  19   3        0.52        0.00     11.08 o 
   0  19   3        2.51        5.80     10.23 o 
   1  19   3      137.48      158.52     18.35 o 
   2  19   3       55.87       69.38     14.67 o 
   3  19   3       95.23      108.70     11.66 o 
   4  19   3       87.95       77.01     12.72 o 
   5  19   3       28.92       13.47     13.85 o 
  -5  20   3       55.57       63.06     16.99 o 
  -4  20   3       60.70       72.58     11.54 o 
  -3  20   3       19.01       11.92      8.21 o 
  -2  20   3       31.51       51.20     15.84 o 
  -1  20   3        2.60       12.40     13.27 o 
   0  20   3      216.63      187.84     20.20 o 
   1  20   3        0.14        9.80     11.97 o 
   2  20   3        5.49        7.76     12.11 o 
   3  20   3      165.24      159.29     19.63 o 
   4  20   3        3.72        1.11      9.17 o 
  -4  21   3        0.06        0.00      8.82 o 
  -3  21   3        8.01        9.48     13.06 o 
  -2  21   3       61.28       63.50     16.63 o 
  -1  21   3        2.86       11.02     14.03 o 
   0  21   3        4.05        9.71     11.71 o 
   1  21   3       22.77       33.59     14.54 o 
   2  21   3       14.18       22.59     13.57 o 
   3  21   3       49.28       47.22     15.62 o 
   4  21   3        1.48        0.00     10.18 o 
  -3  22   3        7.18       16.18     13.80 o 
  -2  22   3        1.02        0.00     13.41 o 
  -1  22   3        3.53        2.17     14.07 o 
   0  22   3       13.50       16.01     14.01 o 
   1  22   3        2.33        9.90     14.41 o 
   2  22   3        3.28        6.68     14.14 o 
 -10   0   4       66.09       86.32     21.30 o 
  -8   0   4      331.00      305.47     26.34 o 
  -6   0   4       61.92       89.63      7.40 o 
  -4   0   4      196.77      237.68     11.29 o 
  -2   0   4      197.55      274.67      6.42 o 
   0   0   4    13131.48    16192.98    313.17 o 
   2   0   4    10969.73    13514.77    347.75 o 
   4   0   4     1370.42     1417.17     38.26 o 
   6   0   4      375.95      311.82    133.12 o 
   8   0   4       24.93       35.04      9.72 o 
 -10   1   4       22.01       29.71     16.25 o 
  -9   1   4      214.20      223.10     18.03 o 
  -8   1   4        3.56        5.48      5.52 o 
  -7   1   4       20.49       23.13      4.24 o 
  -6   1   4      745.94      750.63     20.21 o 
  -5   1   4     2221.03     2034.03     76.58 o 
  -4   1   4       64.20       77.88      3.47 o 
  -3   1   4      806.82      807.37     32.94 o 
  -2   1   4     2654.21     2250.72    207.40 o 
  -1   1   4      396.27      514.12      8.90 o 
   0   1   4      471.68      490.08      6.30 o 
   1   1   4       62.99       79.01      2.83 o 
   2   1   4     1393.79     1589.92     22.14 o 
   3   1   4       37.50       56.87      3.89 o 
   4   1   4      560.44      382.41    107.35 o 
   5   1   4      748.98      606.83     12.04 o 
   6   1   4      359.48      361.50     10.94 o 
   7   1   4      463.39      298.76     76.83 o 
   8   1   4      123.95      145.37     11.95 o 
   9   1   4       79.22       63.42     14.03 o 
 -10   2   4       13.91       11.21     14.57 o 
  -9   2   4        3.79        6.11     12.89 o 
  -8   2   4      143.57      158.79     12.06 o 
  -7   2   4       81.15       72.09      6.01 o 
  -6   2   4        5.16        5.83      2.72 o 
  -5   2   4      655.67      661.48     32.25 o 
  -4   2   4      143.74       89.37     17.14 o 
  -3   2   4       14.87       14.89      1.80 o 
  -2   2   4      456.37      394.16     12.47 o 
  -1   2   4     1183.09     1172.14     22.66 o 
   0   2   4       99.53       90.69      2.92 o 
   1   2   4      154.72      163.03      3.67 o 
   2   2   4      160.33      115.88     12.68 o 
   3   2   4      919.97      850.34    105.56 o 
   4   2   4       47.56       52.46      4.60 o 
   5   2   4      312.29      334.88      9.59 o 
   6   2   4        0.32        5.94      4.45 o 
   7   2   4       17.45       30.33      6.09 o 
   8   2   4        0.31        4.26      6.77 o 
   9   2   4        0.01        0.00      7.76 o 
 -10   3   4      132.07      118.83     24.10 o 
  -9   3   4       52.53       53.45     10.46 o 
  -8   3   4       22.96       26.53      7.75 o 
  -7   3   4      106.94      104.85      7.49 o 
  -6   3   4      694.45      497.36    133.83 o 
  -5   3   4      835.57      769.69     31.72 o 
  -4   3   4      917.28      797.04     18.70 o 
  -3   3   4     1119.31     1126.14     42.86 o 
  -2   3   4      427.68      406.48      8.76 o 
  -1   3   4      626.98      614.58     11.76 o 
   0   3   4      782.84      858.06     62.96 o 
   1   3   4      792.85      756.73     21.97 o 
   2   3   4        0.87        1.59      1.28 o 
   3   3   4      305.11      289.78      6.41 o 
   4   3   4     2501.17     2784.98     50.12 o 
   5   3   4      970.29      877.46     14.29 o 
   6   3   4     2557.61     2425.06     84.93 o 
   7   3   4      220.94      189.81     11.96 o 
   8   3   4       86.32      101.88     11.07 o 
   9   3   4        3.76        2.05     10.11 o 
 -10   4   4        8.36       10.09     14.01 o 
  -9   4   4       10.48        9.39      8.48 o 
  -8   4   4      116.20       76.75     42.40 o 
  -7   4   4      499.73      438.76     30.37 o 
  -6   4   4      245.12      255.18      8.53 o 
  -5   4   4       16.83       21.73      2.68 o 
  -4   4   4       42.85       36.67      2.63 o 
  -3   4   4     1215.75     1184.58     32.09 o 
  -2   4   4       19.65       21.11      1.87 o 
  -1   4   4      352.55      318.69      9.98 o 
   0   4   4    16400.63    19999.57    309.17 o 
   1   4   4       60.64       33.49      5.91 o 
   2   4   4      378.42      492.61      9.97 o 
   3   4   4      403.89      362.28     15.56 o 
   4   4   4        1.20        2.55      2.57 o 
   5   4   4        3.54       10.47      3.90 o 
   6   4   4     2511.05     2417.68     42.07 o 
   7   4   4       44.65       52.54      8.53 o 
   8   4   4       52.64       59.96     10.04 o 
   9   4   4        1.14        0.00     10.27 o 
 -10   5   4        5.82        7.29     16.25 o 
  -9   5   4      534.46      260.55    177.80 o 
  -8   5   4        2.20        0.00      7.07 o 
  -7   5   4      106.81      105.59      7.93 o 
  -6   5   4      195.69      184.72      7.95 o 
  -5   5   4      168.92      126.41     18.54 o 
  -4   5   4      346.97      332.61     11.57 o 
  -3   5   4     1038.61     1070.19     32.47 o 
  -2   5   4     9581.20    10385.93    271.73 o 
  -1   5   4      453.86      477.39     13.11 o 
   0   5   4        8.95       12.62      1.75 o 
   1   5   4     1247.85     1205.54     26.41 o 
   2   5   4      509.07      435.76      9.53 o 
   3   5   4       19.57       19.45      2.44 o 
   4   5   4      112.28      111.74      5.25 o 
   5   5   4     3477.85     3472.49     73.60 o 
   6   5   4      196.71      187.15     11.84 o 
   7   5   4      822.90      827.27     33.41 o 
   8   5   4      193.77      176.25     16.03 o 
   9   5   4       12.52       13.41     11.88 o 
 -10   6   4       11.59       10.40     10.69 o 
  -9   6   4      215.21      255.11     17.65 o 
  -8   6   4       44.38       69.64     10.52 o 
  -7   6   4       35.29       30.96      6.11 o 
  -6   6   4       48.69       65.79      6.54 o 
  -5   6   4      669.10      543.79     69.86 o 
  -4   6   4      222.19      216.89      7.19 o 
  -3   6   4     1899.98     2129.16     59.24 o 
  -2   6   4      971.17     1092.70     23.86 o 
  -1   6   4     1183.41     1308.13     21.09 o 
   0   6   4        9.44        6.17      1.48 o 
   1   6   4      552.59      607.00     12.08 o 
   2   6   4      306.29      282.38      6.61 o 
   3   6   4     2662.64     2942.08     40.25 o 
   4   6   4      265.30      244.96      7.08 o 
   5   6   4      487.69      527.57     15.65 o 
   6   6   4       12.86       10.04      6.46 o 
   7   6   4       12.36       24.89      9.44 o 
   8   6   4       21.57       12.36     10.31 o 
   9   6   4        1.00        0.00     11.12 o 
 -10   7   4       32.54       37.25     12.54 o 
  -9   7   4       76.90       67.45     12.82 o 
  -8   7   4      311.40      335.30     19.00 o 
  -7   7   4      479.94      474.79     14.23 o 
  -6   7   4      949.26      974.99     43.19 o 
  -5   7   4        1.71        3.72      3.48 o 
  -4   7   4      127.71      154.70      8.35 o 
  -3   7   4      328.65      359.92     12.28 o 
  -2   7   4      787.96      628.79     11.17 o 
  -1   7   4      388.87      301.49      8.03 o 
   0   7   4     2275.97     2442.58     51.07 o 
   1   7   4     3069.93     2955.07     42.87 o 
   2   7   4      674.18      673.24      8.51 o 
   3   7   4      787.68      803.47     20.21 o 
   4   7   4        0.91        6.20      3.08 o 
   5   7   4      154.93      165.89     10.36 o 
   6   7   4     1674.51     1565.15     32.84 o 
   7   7   4       90.83       93.01     12.68 o 
   8   7   4       30.87       17.81     10.80 o 
   9   7   4       37.18       40.32     12.92 o 
 -10   8   4      150.67      146.82     17.45 o 
  -9   8   4        2.76       10.78     10.04 o 
  -8   8   4        7.37       13.07      9.21 o 
  -7   8   4      306.60      302.51     15.15 o 
  -6   8   4       84.30      101.95      7.74 o 
  -5   8   4       17.70       15.53      4.37 o 
  -4   8   4        4.42        9.43      3.68 o 
  -3   8   4      188.48      168.99      7.45 o 
  -2   8   4       92.45      214.26      6.59 o 
  -1   8   4        5.83        7.30      1.99 o 
   0   8   4     1352.32     1358.49     37.07 o 
   1   8   4      106.65       88.57      3.90 o 
   2   8   4      191.35      206.16     16.37 o 
   3   8   4      427.48      438.24      8.39 o 
   4   8   4     1179.73     1276.80     30.53 o 
   5   8   4       67.08       88.20     10.23 o 
   6   8   4      261.00      262.99     16.17 o 
   7   8   4        1.94        3.09      9.27 o 
   8   8   4      112.94       91.61     14.80 o 
   9   8   4        0.92        1.53     15.65 o 
 -10   9   4        0.96        7.53     16.84 o 
  -9   9   4       92.80      112.13     15.09 o 
  -8   9   4       93.35       92.26     12.56 o 
  -7   9   4       93.89      106.43      8.78 o 
  -6   9   4      141.37      152.69     11.96 o 
  -5   9   4      388.17      416.75     15.44 o 
  -4   9   4       99.28       97.42      6.70 o 
  -3   9   4      240.72      246.32     10.11 o 
  -2   9   4        7.16        5.22      2.19 o 
  -1   9   4      146.82      135.53      4.42 o 
   0   9   4        1.83        3.37      2.12 o 
   1   9   4      763.04      880.67     17.64 o 
   2   9   4      369.43      357.06      6.98 o 
   3   9   4      150.35      171.62      5.75 o 
   4   9   4       27.61       30.56      5.70 o 
   5   9   4      431.11      414.51     31.90 o 
   6   9   4       51.59       77.72     11.54 o 
   7   9   4      242.43      260.37     18.39 o 
   8   9   4        0.77        0.00     11.13 o 
  -9  10   4      116.26      110.49     15.49 o 
  -8  10   4       82.46       75.99     10.74 o 
  -7  10   4       35.50       32.47      6.96 o 
  -6  10   4       40.59       49.61      6.84 o 
  -5  10   4      853.09      794.55     33.99 o 
  -4  10   4     1169.58     1155.43     44.31 o 
  -3  10   4      286.78      268.35     12.62 o 
  -2  10   4      577.84      490.15     16.49 o 
  -1  10   4      598.13      641.42     14.25 o 
   0  10   4      480.67      468.31     12.37 o 
   1  10   4      982.88      980.60     35.70 o 
   2  10   4       82.33       97.44      4.51 o 
   3  10   4      207.52      201.95      6.85 o 
   4  10   4      317.11      350.39     17.15 o 
   5  10   4      393.93      402.52     21.65 o 
   6  10   4       74.84      104.15     13.03 o 
   7  10   4        8.36       10.17     10.45 o 
   8  10   4        0.00        1.93     11.62 o 
  -9  11   4        1.93        4.30     10.96 o 
  -8  11   4        1.22        0.00      7.67 o 
  -7  11   4      194.95      182.44     11.15 o 
  -6  11   4      465.94      478.36     25.49 o 
  -5  11   4       15.41       31.37      5.79 o 
  -4  11   4      265.74      271.33     10.48 o 
  -3  11   4     1136.29     1101.71     41.39 o 
  -2  11   4     2913.01     2974.87    123.23 o 
  -1  11   4      650.28      505.18     65.08 o 
   0  11   4      206.18      237.38      6.13 o 
   1  11   4      338.44      296.87      7.18 o 
   2  11   4      225.02      200.42      7.67 o 
   3  11   4      485.70      471.25     27.83 o 
   4  11   4      223.67      222.80     11.42 o 
   5  11   4      215.21      185.93     14.21 o 
   6  11   4        2.41       10.34      8.47 o 
   7  11   4       99.38       99.61     14.44 o 
   8  11   4       61.64       56.72     14.31 o 
  -9  12   4        1.64        3.20     11.30 o 
  -8  12   4       45.65       50.65     10.71 o 
  -7  12   4       98.25      101.96      9.51 o 
  -6  12   4      203.28      155.54     34.44 o 
  -5  12   4      111.22      115.15      8.58 o 
  -4  12   4       36.34       42.62      6.03 o 
  -3  12   4      676.62      651.03     57.67 o 
  -2  12   4     1691.48     1742.98     59.79 o 
  -1  12   4      119.44       92.18      7.57 o 
   0  12   4      872.24      899.41     14.65 o 
   1  12   4        3.49        6.44      3.01 o 
   2  12   4       46.32       46.49      4.39 o 
   3  12   4      901.58      906.37     29.65 o 
   4  12   4       91.94      118.09      9.57 o 
   5  12   4       24.64       35.17      9.61 o 
   6  12   4      221.51      261.32     17.48 o 
   7  12   4        0.29        1.73     10.87 o 
   8  12   4       71.90       51.16     14.77 o 
  -8  13   4        8.63       11.15      9.09 o 
  -7  13   4      158.29      156.45     12.68 o 
  -6  13   4       26.80       22.63      6.42 o 
  -5  13   4      121.04      124.32      9.14 o 
  -4  13   4      271.97      277.46     11.42 o 
  -3  13   4       70.81       81.90      8.98 o 
  -2  13   4      600.82      613.59     19.86 o 
  -1  13   4       58.02       65.86      6.00 o 
   0  13   4      574.34      525.34     14.39 o 
   1  13   4       93.84      100.97      5.62 o 
   2  13   4      162.42      174.45      8.80 o 
   3  13   4      118.03      137.87      8.71 o 
   4  13   4       10.48        7.80      6.08 o 
   5  13   4      507.91      492.89     29.38 o 
   6  13   4       20.59       14.20      9.71 o 
   7  13   4        1.61        3.70     10.33 o 
  -8  14   4        3.00        0.05      8.89 o 
  -7  14   4        0.01        6.89      8.16 o 
  -6  14   4       47.30       60.11      9.15 o 
  -5  14   4        3.26        3.02      5.29 o 
  -4  14   4      236.84      242.91     11.25 o 
  -3  14   4      127.15      174.35     11.43 o 
  -2  14   4     1422.46     1337.76     48.97 o 
  -1  14   4       18.07       14.07      4.81 o 
   0  14   4      815.90      744.91     19.01 o 
   1  14   4      109.14       87.22      6.15 o 
   2  14   4        0.73        1.73      4.68 o 
   3  14   4        1.59        0.70      5.03 o 
   4  14   4       60.27       57.22      8.51 o 
   5  14   4       21.41       28.50      9.91 o 
   6  14   4       95.35       85.98     13.46 o 
   7  14   4        0.45        0.35     10.81 o 
  -8  15   4        2.00        0.00      9.29 o 
  -7  15   4        1.48        7.45      7.42 o 
  -6  15   4       98.00      108.98      9.96 o 
  -5  15   4       73.21       63.86      8.14 o 
  -4  15   4       90.91      100.37      8.52 o 
  -3  15   4      682.31      665.56     20.83 o 
  -2  15   4     1813.83     1639.19    137.69 o 
  -1  15   4      860.77      841.67     32.85 o 
   0  15   4       45.38       42.38      6.96 o 
   1  15   4       57.06       78.54     12.78 o 
   2  15   4       43.26       39.09      6.95 o 
   3  15   4       13.00       14.64      6.06 o 
   4  15   4      145.63      158.67     11.81 o 
   5  15   4        1.12        0.00      8.94 o 
   6  15   4       12.39       15.92     10.81 o 
   7  15   4        5.24        3.10     10.93 o 
  -7  16   4       33.01       33.14      9.83 o 
  -6  16   4       75.96      121.31     12.24 o 
  -5  16   4       24.69       38.56      7.67 o 
  -4  16   4       47.60       63.43     10.31 o 
  -3  16   4      378.68      326.55     17.17 o 
  -2  16   4      337.10      189.80    104.36 o 
  -1  16   4       19.51       18.05      6.62 o 
   0  16   4      241.53      238.12     13.27 o 
   1  16   4        1.60        5.47      5.86 o 
   2  16   4      387.12      272.16     51.69 o 
   3  16   4      121.90      128.06     10.84 o 
   4  16   4       69.08       62.89      9.64 o 
   5  16   4       34.83       18.33     12.72 o 
   6  16   4        8.66        1.27     10.50 o 
  -7  17   4       10.17        8.64      9.03 o 
  -6  17   4       27.43       42.73      9.81 o 
  -5  17   4       79.68       77.39      9.32 o 
  -4  17   4      134.66      127.06     10.00 o 
  -3  17   4        0.03        4.60      6.83 o 
  -2  17   4      170.00      125.35     19.98 o 
  -1  17   4       32.21       38.98      7.84 o 
   0  17   4       59.38       62.92     12.84 o 
   1  17   4       32.19       35.23     11.69 o 
   2  17   4        6.12        8.85      6.88 o 
   3  17   4        1.75        4.79      6.86 o 
   4  17   4       14.47        7.92      8.49 o 
   5  17   4       16.86       24.45     10.71 o 
   6  17   4        0.00        2.44     10.71 o 
  -6  18   4       73.61       68.76     10.45 o 
  -5  18   4        9.48        9.90     12.44 o 
  -4  18   4        1.33       11.32      7.99 o 
  -3  18   4       62.03       79.98     10.92 o 
  -2  18   4      158.94      143.66     11.87 o 
  -1  18   4        0.71        1.98      9.64 o 
   0  18   4       57.65       68.35     14.25 o 
   1  18   4       99.36       84.29     14.52 o 
   2  18   4       71.67       76.27      9.75 o 
   3  18   4       32.27       39.09      8.98 o 
   4  18   4       31.91       29.00     10.32 o 
   5  18   4       16.96       14.58     13.27 o 
  -6  19   4        2.74        0.00     12.11 o 
  -5  19   4       26.28       21.67      9.79 o 
  -4  19   4       62.45       55.60     10.48 o 
  -3  19   4       57.71       63.73     10.13 o 
  -2  19   4       44.45       52.74      9.65 o 
  -1  19   4      122.47      130.33     17.38 o 
   0  19   4        0.86        0.00     10.91 o 
   1  19   4       48.23       61.35     17.94 o 
   2  19   4        1.02        0.00     10.64 o 
   3  19   4       41.63       36.98      9.33 o 
   4  19   4       51.78       55.11     11.84 o 
   5  19   4        0.09        0.00     11.97 o 
  -5  20   4       30.27       27.80      9.85 o 
  -4  20   4       12.41       14.38      9.57 o 
  -3  20   4        3.17        0.78      7.47 o 
  -2  20   4       36.54       48.76     15.46 o 
  -1  20   4        0.22        0.00     10.76 o 
   0  20   4       46.79       43.70     14.12 o 
   1  20   4        6.33        5.22     11.71 o 
   2  20   4       81.31      103.49     17.37 o 
   3  20   4       69.44       56.96     24.66 o 
   4  20   4       23.83       30.28     10.76 o 
  -4  21   4        7.13        7.63      9.31 o 
  -3  21   4       41.10       26.23      9.73 o 
  -2  21   4       48.25       54.79     17.21 o 
  -1  21   4        2.24        8.12     17.10 o 
   0  21   4       21.16       22.72     15.69 o 
   1  21   4        7.66       16.65     13.45 o 
   2  21   4       25.00       35.79     15.21 o 
   3  21   4       23.91       30.83     19.06 o 
  -2  22   4       10.41       22.12     15.84 o 
  -1  22   4       12.06       20.59     14.86 o 
   0  22   4        1.29        0.00     11.92 o 
   1  22   4        0.21        6.48     12.92 o 
   2  22   4       29.53       17.14     14.39 o 
  -9   0   5        8.69       20.18     13.45 o 
  -7   0   5      137.26      158.16      9.57 o 
  -5   0   5        2.37       14.64      3.76 o 
  -3   0   5     5225.33     5246.79     84.38 o 
  -1   0   5     4130.97     4795.78     51.13 o 
   1   0   5    20714.73    25615.09    608.22 o 
   3   0   5     1797.91     1902.45     36.04 o 
   5   0   5      464.28      484.88     16.17 o 
   7   0   5        1.78        7.30      7.33 o 
   9   0   5        3.79        0.00     14.01 o 
 -10   1   5      146.79      164.23     25.22 o 
  -9   1   5      118.57      144.11     15.65 o 
  -8   1   5      899.78      934.51     22.06 o 
  -7   1   5     1062.39     1040.73     37.41 o 
  -6   1   5      861.43      704.30     47.88 o 
  -5   1   5      115.29       82.82      7.58 o 
  -4   1   5     2100.08     1933.66     44.49 o 
  -3   1   5      370.97      396.81     34.38 o 
  -2   1   5       34.07       34.65      2.22 o 
  -1   1   5        1.83        8.29      1.57 o 
   0   1   5      721.56      778.63     16.38 o 
   1   1   5        0.04        2.13      1.45 o 
   2   1   5       67.66       70.48      3.49 o 
   3   1   5      237.90      259.96      7.45 o 
   4   1   5      150.51      143.80      6.77 o 
   5   1   5      296.48      190.97     55.00 o 
   6   1   5      131.53      174.15      8.78 o 
   7   1   5      343.58      340.54     12.21 o 
   8   1   5       96.81       64.13     34.06 o 
   9   1   5      105.05       97.92     16.65 o 
 -10   2   5       55.30       68.38     19.62 o 
  -9   2   5       10.89       12.13      9.81 o 
  -8   2   5       86.44       85.16      8.90 o 
  -7   2   5       17.45       19.75      4.80 o 
  -6   2   5      843.03      770.54     41.67 o 
  -5   2   5        7.83        7.62      2.39 o 
  -4   2   5      767.46      820.37     13.58 o 
  -3   2   5        1.69        4.29      1.62 o 
  -2   2   5        2.76       12.47      1.80 o 
  -1   2   5      105.29       95.68      8.96 o 
   0   2   5     7789.94     9829.29    107.46 o 
   1   2   5        0.41        0.56      1.38 o 
   2   2   5     4337.54     5046.91     51.71 o 
   3   2   5        7.71        6.35      2.66 o 
   4   2   5      274.62      194.60     42.76 o 
   5   2   5       24.68       21.98      4.37 o 
   6   2   5       17.38       30.31      5.65 o 
   7   2   5        5.57        7.10      5.56 o 
   8   2   5        1.02        0.64      7.34 o 
   9   2   5        1.34        1.65      8.24 o 
 -10   3   5        6.24       12.33     14.57 o 
  -9   3   5      252.73      286.42     29.15 o 
  -8   3   5       84.46      108.38      8.56 o 
  -7   3   5     1998.67     2004.71     53.56 o 
  -6   3   5      487.06      271.04     89.49 o 
  -5   3   5      401.87      358.39      7.18 o 
  -4   3   5     3203.26     3130.22     80.45 o 
  -3   3   5        2.17        3.80      1.66 o 
  -2   3   5       29.94       55.70      3.13 o 
  -1   3   5      171.19      152.14      4.37 o 
   0   3   5      209.26      237.11      4.75 o 
   1   3   5       53.10       58.28      2.84 o 
   2   3   5      112.36      111.14      5.29 o 
   3   3   5      296.10      268.46     17.39 o 
   4   3   5      300.43      321.01     10.86 o 
   5   3   5      458.39      452.40     11.30 o 
   6   3   5      770.20      731.74     15.20 o 
   7   3   5      205.87      227.99     14.04 o 
   8   3   5        3.03       13.16      7.91 o 
   9   3   5       44.53       58.23     13.67 o 
 -10   4   5        2.67        0.00     12.89 o 
  -9   4   5       25.10       32.65      9.91 o 
  -8   4   5       25.99       22.05      6.11 o 
  -7   4   5      105.99       82.28     11.17 o 
  -6   4   5       13.70       12.69      3.58 o 
  -5   4   5      220.46      178.73      5.55 o 
  -4   4   5       14.46       22.80      2.52 o 
  -3   4   5      671.68      686.89      8.45 o 
  -2   4   5      309.12      354.31      7.47 o 
  -1   4   5       53.50       49.74      2.65 o 
   0   4   5      861.38      904.08     19.32 o 
   1   4   5     2088.23     2496.51     30.54 o 
   2   4   5      277.31      251.62     17.17 o 
   3   4   5      133.14      158.85      5.48 o 
   4   4   5       48.36       50.22      4.84 o 
   5   4   5      128.61      154.58      7.87 o 
   6   4   5      237.24      238.80     10.31 o 
   7   4   5      380.73      352.81     15.62 o 
   8   4   5        5.58        9.28      8.15 o 
   9   4   5       12.03       17.94     12.37 o 
 -10   5   5       46.01       56.05     21.86 o 
  -9   5   5      265.89        1.40      9.12 o 
  -8   5   5      134.07      163.97     10.12 o 
  -7   5   5      101.09      104.37      8.05 o 
  -6   5   5     2945.12     2911.48     94.92 o 
  -5   5   5      683.50      649.82     19.13 o 
  -4   5   5     3478.75     3743.08     93.71 o 
  -3   5   5     3539.38     3575.75     90.41 o 
  -2   5   5     2245.32     2765.17     51.48 o 
  -1   5   5      639.85      534.75     10.86 o 
   0   5   5      350.88      446.29      7.52 o 
   1   5   5        3.34        3.87      1.53 o 
   2   5   5      235.92      260.28      5.66 o 
   3   5   5      314.32      328.22      6.91 o 
   4   5   5      389.73      413.51     10.02 o 
   5   5   5     1443.75     1340.87     28.30 o 
   6   5   5      430.77      399.10     15.43 o 
   7   5   5      134.81      116.10     11.27 o 
   8   5   5      637.31      563.85     24.66 o 
   9   5   5        2.18        5.91     11.01 o 
 -10   6   5        2.91        4.18      9.63 o 
  -9   6   5       17.36       22.07     19.90 o 
  -8   6   5      149.71      182.15     10.80 o 
  -7   6   5        4.99        9.53      5.26 o 
  -6   6   5        0.79        7.81      4.27 o 
  -5   6   5        0.12        0.42      2.88 o 
  -4   6   5     1872.86     2057.95     75.16 o 
  -3   6   5        1.44        1.86      1.76 o 
  -2   6   5      133.48      250.44      5.62 o 
  -1   6   5       43.96       38.87      2.64 o 
   0   6   5      185.25      190.44      5.16 o 
   1   6   5        1.81        1.82      1.62 o 
   2   6   5        0.89        2.89      2.05 o 
   3   6   5       28.51       28.06      3.01 o 
   4   6   5      160.43      193.26      7.78 o 
   5   6   5      240.82      246.24      9.41 o 
   6   6   5        2.69        0.00      5.89 o 
   7   6   5       28.72       28.45     10.12 o 
   8   6   5      267.91      282.55     19.17 o 
   9   6   5        1.97        0.00     10.94 o 
 -10   7   5       71.49       76.76     14.34 o 
  -9   7   5       64.19       78.52     12.83 o 
  -8   7   5        2.68        3.86      6.92 o 
  -7   7   5      505.77      546.39     15.48 o 
  -6   7   5      511.64      495.63     22.29 o 
  -5   7   5     1196.51     1186.90     50.58 o 
  -4   7   5     1006.41      940.96     43.28 o 
  -3   7   5     2248.85     2340.60     58.13 o 
  -2   7   5        2.21       12.52      2.13 o 
  -1   7   5     1134.58     1016.53     19.44 o 
   0   7   5      194.13      220.73      8.91 o 
   1   7   5      200.88      241.40      5.72 o 
   2   7   5       44.30       49.07      3.33 o 
   3   7   5      227.31      214.77      8.62 o 
   4   7   5      171.25      162.95      7.38 o 
   5   7   5       44.66       55.63      7.85 o 
   6   7   5      227.43      198.66     14.96 o 
   7   7   5      266.25      231.88     17.48 o 
   8   7   5       10.34        5.91     10.42 o 
   9   7   5      170.83      161.82     23.16 o 
 -10   8   5       55.63       51.65     13.83 o 
  -9   8   5        3.70        2.81      9.18 o 
  -8   8   5        2.53        3.29      7.22 o 
  -7   8   5      569.12      604.78     16.98 o 
  -6   8   5       48.53       54.83      6.39 o 
  -5   8   5      751.32      749.58     28.18 o 
  -4   8   5        5.82        6.51      4.63 o 
  -3   8   5        4.64        4.73      2.52 o 
  -2   8   5     1370.09     1472.82     32.10 o 
  -1   8   5     1787.35     2071.06     44.78 o 
   0   8   5       54.71       44.09     11.91 o 
   1   8   5       38.82       69.62      3.68 o 
   2   8   5       55.59       65.56      4.50 o 
   3   8   5       29.97       31.50      3.36 o 
   4   8   5       66.75       76.82      5.70 o 
   5   8   5      168.45      165.52     14.49 o 
   6   8   5      228.30      226.82     15.96 o 
   7   8   5       26.22       25.64     10.56 o 
   8   8   5        0.15        0.00     10.96 o 
  -9   9   5       73.06       57.83     12.89 o 
  -8   9   5       70.35       75.44     10.18 o 
  -7   9   5       50.33       57.44      7.68 o 
  -6   9   5      169.81      170.33      9.71 o 
  -5   9   5     1663.62     1672.54     67.43 o 
  -4   9   5     3767.20     4224.56    207.41 o 
  -3   9   5      273.68      221.99      8.60 o 
  -2   9   5       88.05      107.59      4.25 o 
  -1   9   5     1121.68     1031.10     22.94 o 
   0   9   5     1316.73     1190.48     86.18 o 
   1   9   5     1016.76     1044.60     19.22 o 
   2   9   5       21.23       35.57      3.34 o 
   3   9   5      219.41      219.96      6.54 o 
   4   9   5      450.16      438.09     16.82 o 
   5   9   5      279.85      283.74     15.49 o 
   6   9   5       35.27       43.60     10.87 o 
   7   9   5      107.14       97.07     14.33 o 
   8   9   5       67.96       49.83     14.04 o 
  -9  10   5       82.43       91.85     14.86 o 
  -8  10   5       31.91       24.35      7.96 o 
  -7  10   5       23.50       19.81      6.60 o 
  -6  10   5        2.70        0.00      5.01 o 
  -5  10   5      352.73      355.51     12.31 o 
  -4  10   5      154.79      177.11     11.89 o 
  -3  10   5      368.37      318.91     13.45 o 
  -2  10   5      100.20       96.68      4.71 o 
  -1  10   5      425.29      419.11     12.09 o 
   0  10   5     1079.03     1158.78     22.09 o 
   1  10   5        2.44        3.48      2.48 o 
   2  10   5        0.52        4.88      2.72 o 
   3  10   5       30.36       33.42      4.13 o 
   4  10   5       69.81       88.74      8.32 o 
   5  10   5      323.83      307.64     16.57 o 
   6  10   5        0.97       11.62      9.49 o 
   7  10   5       24.30       33.04     12.17 o 
   8  10   5       54.58       47.64     13.92 o 
  -9  11   5       92.46       93.20     15.39 o 
  -8  11   5       13.08        4.61      7.42 o 
  -7  11   5      395.50      371.67     14.51 o 
  -6  11   5      216.57      187.91     10.94 o 
  -5  11   5      277.80      286.08     11.39 o 
  -4  11   5      124.30      134.28     10.64 o 
  -3  11   5     2105.16     2055.94     90.35 o 
  -2  11   5      179.49      146.41      7.80 o 
  -1  11   5        4.41        3.42      2.81 o 
   0  11   5      327.78      373.18      7.54 o 
   1  11   5      177.72      179.30      6.03 o 
   2  11   5       65.02       79.13      4.99 o 
   3  11   5        4.57        0.10      3.86 o 
   4  11   5      139.78      152.34     10.28 o 
   5  11   5      236.80      240.66     15.83 o 
   6  11   5        0.36        9.31      9.27 o 
   7  11   5       74.61       76.56     14.01 o 
   8  11   5       14.48       13.21     12.78 o 
  -9  12   5        2.06        2.26     11.38 o 
  -8  12   5       31.51       19.89      8.50 o 
  -7  12   5        5.04        9.91      6.23 o 
  -6  12   5        0.93        5.46      5.90 o 
  -5  12   5      557.41      560.01     21.63 o 
  -4  12   5      372.59      335.33     21.12 o 
  -3  12   5        1.33        5.39      4.40 o 
  -2  12   5      477.76      441.95     20.82 o 
  -1  12   5       66.36       65.00     13.83 o 
   0  12   5      671.66      631.09     19.87 o 
   1  12   5       86.16       87.14      6.46 o 
   2  12   5      130.85      139.58      6.54 o 
   3  12   5      230.26      207.11      9.64 o 
   4  12   5        4.75        0.00      5.75 o 
   5  12   5       87.97      104.29     12.48 o 
   6  12   5       97.13      109.71     14.21 o 
   7  12   5       57.65       60.26     13.69 o 
  -8  13   5       13.23        3.59      9.18 o 
  -7  13   5       41.28       29.38      7.33 o 
  -6  13   5      123.64      135.30     10.06 o 
  -5  13   5      114.35      130.29      9.41 o 
  -4  13   5     1293.86     1282.90     46.70 o 
  -3  13   5      121.85       93.48      7.40 o 
  -2  13   5      179.36      210.10      9.69 o 
  -1  13   5      320.69      337.09     17.12 o 
   0  13   5      687.06      664.03     14.54 o 
   1  13   5      240.63      261.07     10.28 o 
   2  13   5      595.31      583.64     16.10 o 
   3  13   5      127.42      145.21      9.06 o 
   4  13   5      455.53      382.18     17.31 o 
   5  13   5      171.47      172.26     14.96 o 
   6  13   5       85.93       95.81     13.67 o 
   7  13   5        1.63        0.00     10.08 o 
  -8  14   5       22.28       17.65      9.67 o 
  -7  14   5       10.38       13.46      7.12 o 
  -6  14   5       79.96       79.16      8.85 o 
  -5  14   5       60.18       55.57      9.57 o 
  -4  14   5       15.51        9.27      5.57 o 
  -3  14   5      183.24      170.78      9.53 o 
  -2  14   5       86.37      101.37      9.99 o 
  -1  14   5      851.15      787.08     26.39 o 
   0  14   5      365.24      344.85     10.19 o 
   1  14   5        8.74       11.61      4.22 o 
   2  14   5      141.93      156.53      9.06 o 
   3  14   5        1.31        0.92      5.21 o 
   4  14   5       36.83       43.28     10.48 o 
   5  14   5      172.25      170.34     16.79 o 
   6  14   5        9.71        8.04     10.17 o 
   7  14   5        5.64        0.00     10.77 o 
  -8  15   5       24.35       26.84     12.13 o 
  -7  15   5       16.73       22.46      7.54 o 
  -6  15   5        0.20        0.00      6.05 o 
  -5  15   5       29.44       33.08      8.85 o 
  -4  15   5        6.85        7.13      5.55 o 
  -3  15   5      432.84      456.32     14.22 o 
  -2  15   5      113.46      119.21      8.54 o 
  -1  15   5       17.35       12.36      6.26 o 
   0  15   5      260.85      277.43     17.56 o 
   1  15   5       45.80       75.61      8.20 o 
   2  15   5      417.15      389.06     14.68 o 
   3  15   5       55.28       74.26      9.04 o 
   4  15   5      216.77      237.06     13.77 o 
   5  15   5        2.75        9.29      9.81 o 
   6  15   5       14.90        8.21     10.48 o 
   7  15   5      120.44       96.41     27.46 o 
  -7  16   5       41.73       49.35     10.47 o 
  -6  16   5        4.87       10.60      8.56 o 
  -5  16   5       21.32       20.23      6.88 o 
  -4  16   5      338.95      314.57     13.37 o 
  -3  16   5       77.90       62.31      7.60 o 
  -2  16   5       35.46       29.49      8.33 o 
  -1  16   5       59.13       45.69      7.85 o 
   0  16   5      546.01      526.13     16.53 o 
   1  16   5      432.06      417.32     16.99 o 
   2  16   5       13.50       11.58      6.67 o 
   3  16   5       44.95       58.24     10.45 o 
   4  16   5       54.09       55.35      9.63 o 
   5  16   5        1.35        2.11      8.93 o 
   6  16   5        4.83        0.00     10.67 o 
  -7  17   5       11.11       15.29     13.80 o 
  -6  17   5       16.82       19.07      8.33 o 
  -5  17   5       31.69       33.25      7.79 o 
  -4  17   5       17.66       31.22      7.05 o 
  -3  17   5        1.15        3.91      6.98 o 
  -2  17   5      200.19      109.59     65.13 o 
  -1  17   5      131.25      147.80     11.04 o 
   0  17   5      142.72      192.55     17.95 o 
   1  17   5      330.79      371.77     36.99 o 
   2  17   5        0.16        0.00      6.60 o 
   3  17   5       70.06       75.39     11.72 o 
   4  17   5       51.41       46.85     11.00 o 
   5  17   5       13.52        0.50     11.47 o 
   6  17   5       32.32       46.85     13.32 o 
  -6  18   5        6.05       14.37      7.74 o 
  -5  18   5       42.66       36.88      8.30 o 
  -4  18   5      117.52      156.75     13.10 o 
  -3  18   5       38.27       40.59     10.03 o 
  -2  18   5        0.76        4.01      7.63 o 
  -1  18   5      125.53      118.72     10.86 o 
   0  18   5       43.50       46.01     12.92 o 
   1  18   5        8.20       19.69     11.57 o 
   2  18   5        0.54        2.79      9.70 o 
   3  18   5        2.32        0.00     10.16 o 
   4  18   5        1.32        0.00      8.82 o 
   5  18   5       18.85        7.55     13.41 o 
  -6  19   5        4.52        1.62      9.33 o 
  -5  19   5        3.26        1.99      8.79 o 
  -4  19   5       35.98       49.38     10.46 o 
  -3  19   5        6.92        1.87      7.98 o 
  -2  19   5       83.35       89.85     11.10 o 
  -1  19   5       41.33       43.88     21.58 o 
   0  19   5      212.46      224.17     20.96 o 
   1  19   5       13.07       35.03     12.79 o 
   2  19   5       33.94       23.91     12.66 o 
   3  19   5      103.87      111.58     13.71 o 
   4  19   5       36.28       26.32     10.87 o 
  -5  20   5        9.40        3.88      8.89 o 
  -4  20   5       40.48       39.74     10.44 o 
  -3  20   5        4.81       17.80      9.41 o 
  -2  20   5      105.34      113.49     19.22 o 
  -1  20   5        5.42        0.00     11.77 o 
   0  20   5       16.14       30.18     13.04 o 
   1  20   5       13.13        6.18     11.98 o 
   2  20   5       21.57       26.23     14.57 o 
   3  20   5        7.35        0.00     15.13 o 
   4  20   5       23.27       31.52     14.83 o 
  -4  21   5        8.78        9.01     11.29 o 
  -3  21   5       19.34       10.10      9.08 o 
  -2  21   5       58.32       56.99     17.43 o 
  -1  21   5       97.49      102.99     18.58 o 
   0  21   5       16.70       25.16     14.41 o 
   1  21   5      116.65      140.97     22.42 o 
   2  21   5       12.65       12.42     13.68 o 
   3  21   5      114.84      116.02     24.66 o 
  -2  22   5        6.14       12.60     15.26 o 
  -1  22   5        2.40        1.10     13.60 o 
   0  22   5       19.21       35.81     15.76 o 
   1  22   5        5.47        0.98     13.27 o 
 -10   0   6       20.78       10.65     15.13 o 
  -8   0   6       48.66       54.72     10.89 o 
  -6   0   6       52.09       72.55      6.42 o 
  -4   0   6     1493.45     1771.78     40.86 o 
  -2   0   6     2406.28     2653.34     50.40 o 
   0   0   6     1658.60     1585.70     32.68 o 
   2   0   6    10753.25    13263.58    208.95 o 
   4   0   6     2867.31     3247.07     71.85 o 
   6   0   6      551.96      528.51     19.19 o 
   8   0   6       29.21       44.55     11.49 o 
 -10   1   6        0.13       12.89     14.01 o 
  -9   1   6       10.30        1.68     14.01 o 
  -8   1   6      178.57      182.24     11.25 o 
  -7   1   6      303.37      270.02     32.65 o 
  -6   1   6     1623.95     1479.08     79.59 o 
  -5   1   6     1050.14     1081.05     21.93 o 
  -4   1   6      520.34      353.60     32.41 o 
  -3   1   6      338.29      312.46     18.30 o 
  -2   1   6     3913.53     4065.77     46.39 o 
  -1   1   6      808.73      869.00      8.86 o 
   0   1   6        3.46        1.19      1.58 o 
   1   1   6      356.56      345.09      9.63 o 
   2   1   6      265.35      303.82      5.39 o 
   3   1   6      406.38      398.38      9.45 o 
   4   1   6      128.17      143.09      7.08 o 
   5   1   6       82.49       67.72      6.13 o 
   6   1   6       25.42       12.16      5.75 o 
   7   1   6       19.63       27.28      6.55 o 
   8   1   6        1.23        0.00      7.13 o 
   9   1   6       12.67       17.48     13.24 o 
 -10   2   6        8.16       26.34     15.69 o 
  -9   2   6        0.07        2.13     10.65 o 
  -8   2   6       23.06       19.46      6.50 o 
  -7   2   6       45.54       36.42      6.23 o 
  -6   2   6       76.02       82.74      4.73 o 
  -5   2   6     2244.17     2280.09     39.32 o 
  -4   2   6       83.22       86.30      4.01 o 
  -3   2   6       52.04       96.17      3.99 o 
  -2   2   6      883.88      900.38     23.52 o 
  -1   2   6     3913.63     4459.88     56.12 o 
   0   2   6      183.72      180.20      4.61 o 
   1   2   6     7466.06     8353.18    124.57 o 
   2   2   6        4.68        3.40      1.74 o 
   3   2   6     5859.67     6619.31     96.96 o 
   4   2   6       69.35       66.40      5.36 o 
   5   2   6      229.39      154.52     33.45 o 
   6   2   6       31.12       40.45      6.14 o 
   7   2   6        1.13        0.00      5.42 o 
   8   2   6        2.97        0.47      7.95 o 
   9   2   6       13.63        7.26      8.98 o 
 -10   3   6       16.38       21.30     16.25 o 
  -9   3   6       20.50       18.50     15.69 o 
  -8   3   6        6.60        1.66      5.52 o 
  -7   3   6      343.78      284.37     55.12 o 
  -6   3   6      470.15      458.68     13.29 o 
  -5   3   6      479.14      498.11     13.00 o 
  -4   3   6     3615.22     3777.26     72.16 o 
  -3   3   6       30.81       21.77      2.46 o 
  -2   3   6      171.37      176.10      4.67 o 
  -1   3   6     3939.29     3926.58     85.69 o 
   0   3   6     1864.18     2238.70     30.85 o 
   1   3   6       14.13       18.90      2.35 o 
   2   3   6     1044.13     1183.83     21.84 o 
   3   3   6      186.38      174.17     11.49 o 
   4   3   6      661.77      506.32     49.35 o 
   5   3   6       20.82       15.30      4.72 o 
   6   3   6       10.24        8.86      5.15 o 
   7   3   6       19.26       30.97      7.44 o 
   8   3   6       14.97        9.35      8.47 o 
   9   3   6        0.46        0.00     11.12 o 
 -10   4   6       24.81       50.45     20.18 o 
  -9   4   6       21.42       25.27     10.02 o 
  -8   4   6       32.35       39.66      6.76 o 
  -7   4   6       95.16       78.12     15.39 o 
  -6   4   6      164.50      166.60      9.49 o 
  -5   4   6       53.56       43.59      3.45 o 
  -4   4   6       33.37       57.02      3.50 o 
  -3   4   6        3.69        4.44      1.94 o 
  -2   4   6     4652.34     5536.36     78.86 o 
  -1   4   6      280.00      301.90      8.09 o 
   0   4   6      386.89      673.28      8.78 o 
   1   4   6      357.85      324.97      6.22 o 
   2   4   6     5466.37     6174.37    104.91 o 
   3   4   6      169.79      116.82     11.30 o 
   4   4   6     1543.43     1549.61     31.88 o 
   5   4   6        6.37       12.42      4.62 o 
   6   4   6      178.91      193.03      9.67 o 
   7   4   6       20.94       27.15      8.47 o 
   8   4   6        4.80        0.00      8.13 o 
   9   4   6        7.34        6.59     11.53 o 
 -10   5   6        0.01        0.00     15.69 o 
  -9   5   6        0.52        1.89      8.08 o 
  -8   5   6       13.05       14.85      6.10 o 
  -7   5   6      109.18      110.14     19.20 o 
  -6   5   6      140.74      144.25      8.89 o 
  -5   5   6      151.09      152.11      7.77 o 
  -4   5   6     1381.57     1248.87     31.12 o 
  -3   5   6     1329.20     1321.38     26.40 o 
  -2   5   6     5004.63     4933.28    120.54 o 
  -1   5   6      332.83      329.90      9.19 o 
   0   5   6      112.85       80.28      3.63 o 
   1   5   6       96.45       88.17      3.86 o 
   2   5   6        9.30        6.61      1.98 o 
   3   5   6      125.50      127.30      5.54 o 
   4   5   6       52.30       64.88      5.60 o 
   5   5   6        2.32        0.00      4.26 o 
   6   5   6       71.10       73.14      7.35 o 
   7   5   6        9.60       10.22      7.95 o 
   8   5   6       99.94       84.67     14.35 o 
   9   5   6       26.70       24.13     17.82 o 
 -10   6   6        7.50       25.22     17.94 o 
  -9   6   6        5.35       12.04      9.79 o 
  -8   6   6      152.10      174.80     10.80 o 
  -7   6   6      569.13      489.08     88.02 o 
  -6   6   6      123.48      129.30     10.57 o 
  -5   6   6      129.25      101.77      7.11 o 
  -4   6   6      118.25      125.67      6.12 o 
  -3   6   6      372.27      327.10      7.20 o 
  -2   6   6      120.31      108.42      4.26 o 
  -1   6   6     5569.54     6376.16    106.83 o 
   0   6   6      481.51      533.44     14.99 o 
   1   6   6     1765.56     1688.92     78.23 o 
   2   6   6      158.36      137.77      4.99 o 
   3   6   6      785.93      850.15     18.62 o 
   4   6   6       41.28       42.88      5.17 o 
   5   6   6      303.56      302.61     10.52 o 
   6   6   6       23.63       24.17      7.57 o 
   7   6   6      117.10      116.84     13.95 o 
   8   6   6       86.39       88.92     14.32 o 
 -10   7   6       37.87       43.45     13.11 o 
  -9   7   6       49.30       66.57     12.69 o 
  -8   7   6       68.12       82.27      8.79 o 
  -7   7   6      778.79      668.11    108.91 o 
  -6   7   6        2.48        9.40      6.13 o 
  -5   7   6        7.83       12.38      4.20 o 
  -4   7   6     1215.97     1074.13     27.95 o 
  -3   7   6     1883.94     1801.54     53.95 o 
  -2   7   6     2579.81     2747.63     56.41 o 
  -1   7   6     4271.29     4434.91     92.47 o 
   0   7   6      561.92      734.92     15.57 o 
   1   7   6        0.30        0.91      1.97 o 
   2   7   6       64.75       59.44      3.88 o 
   3   7   6      158.63      139.51      6.13 o 
   4   7   6       37.75       38.69      4.99 o 
   5   7   6        7.88        9.27      5.54 o 
   6   7   6       92.63      130.82     13.48 o 
   7   7   6       37.74       50.00     11.94 o 
   8   7   6      162.37      143.42     16.36 o 
 -10   8   6        0.34        3.25     14.83 o 
  -9   8   6       10.50       21.78     11.02 o 
  -8   8   6      181.62      207.77     12.02 o 
  -7   8   6       54.17       44.87      7.56 o 
  -6   8   6       43.74       39.60      7.98 o 
  -5   8   6      285.32      299.53     17.23 o 
  -4   8   6       11.45       21.53      4.38 o 
  -3   8   6      260.60      297.25      8.08 o 
  -2   8   6     1756.68     1988.67     39.91 o 
  -1   8   6       51.28       60.54      3.66 o 
   0   8   6        6.05        2.66      2.30 o 
   1   8   6      104.40       80.39      4.20 o 
   2   8   6      215.51      241.88      6.54 o 
   3   8   6      198.08      168.41      6.85 o 
   4   8   6      306.84      307.60      9.84 o 
   5   8   6       30.16       32.90      8.93 o 
   6   8   6        8.89       12.17      9.12 o 
   7   8   6       67.61       58.45     12.68 o 
   8   8   6      120.21       98.93     15.48 o 
  -9   9   6       56.41       57.07     13.26 o 
  -8   9   6      112.15      107.91     10.02 o 
  -7   9   6       81.12       90.89     10.88 o 
  -6   9   6       63.02       67.61      9.44 o 
  -5   9   6     1248.08     1281.49     48.50 o 
  -4   9   6       36.21       22.62      4.79 o 
  -3   9   6     1108.51     1063.66     46.39 o 
  -2   9   6      335.41      294.78      8.16 o 
  -1   9   6     1878.12     1985.66     50.00 o 
   0   9   6      111.93       84.62     14.29 o 
   1   9   6      212.36      230.05      6.40 o 
   2   9   6      115.39       74.00      6.38 o 
   3   9   6      596.03      628.29     11.27 o 
   4   9   6        0.25        0.00      6.22 o 
   5   9   6      261.98      245.99     15.30 o 
   6   9   6       15.99       12.65      9.35 o 
   7   9   6       23.10       20.02     11.29 o 
   8   9   6        3.18        0.00     11.53 o 
  -9  10   6        1.57        1.43     10.04 o 
  -8  10   6       23.10       21.45      7.24 o 
  -7  10   6      469.51      443.48     18.29 o 
  -6  10   6      591.57      542.59     20.74 o 
  -5  10   6        8.11        5.07      4.61 o 
  -4  10   6        2.50        2.28      4.13 o 
  -3  10   6     2273.38     2408.87     99.45 o 
  -2  10   6      147.66      146.99      6.09 o 
  -1  10   6     1166.13     1311.02     19.36 o 
   0  10   6       20.00       12.98      3.96 o 
   1  10   6      398.76      457.13      8.55 o 
   2  10   6      606.97      595.82     10.65 o 
   3  10   6      705.85      705.48     12.05 o 
   4  10   6        2.38        7.34      6.98 o 
   5  10   6       67.04       78.58     11.20 o 
   6  10   6        4.48        2.95      9.55 o 
   7  10   6      111.89      103.58     15.16 o 
   8  10   6       24.55       26.88     13.47 o 
  -9  11   6        5.72        7.01     13.87 o 
  -8  11   6       49.08       57.99      8.98 o 
  -7  11   6       43.57       38.58      7.66 o 
  -6  11   6       84.73       84.13     11.64 o 
  -5  11   6      544.68      469.88     18.63 o 
  -4  11   6      817.33      806.09     30.67 o 
  -3  11   6      318.75      278.77     10.61 o 
  -2  11   6     1742.94     1706.57     57.16 o 
  -1  11   6      267.16      266.40      9.34 o 
   0  11   6      652.20      724.74     15.73 o 
   1  11   6       51.17       45.99      4.04 o 
   2  11   6      592.96      570.81     14.73 o 
   3  11   6       58.89       65.19      7.23 o 
   4  11   6        0.19        4.27      7.01 o 
   5  11   6       38.76       45.60     10.40 o 
   6  11   6      242.47      213.22     16.92 o 
   7  11   6        4.45        3.37     11.00 o 
  -8  12   6        2.71        3.04      6.96 o 
  -7  12   6        1.36        0.00      6.99 o 
  -6  12   6       48.60       44.65      9.20 o 
  -5  12   6       70.65       88.10      8.17 o 
  -4  12   6      120.37      150.16      9.21 o 
  -3  12   6       63.75       72.82      6.97 o 
  -2  12   6      375.58      353.74     11.44 o 
  -1  12   6       66.36       63.53      5.01 o 
   0  12   6      980.83     1029.74     19.42 o 
   1  12   6      328.98      280.97     10.25 o 
   2  12   6       45.30       78.22      5.57 o 
   3  12   6        0.98        0.00      4.94 o 
   4  12   6      287.71      315.28     21.47 o 
   5  12   6        0.58        0.00      8.25 o 
   6  12   6        0.15       12.50      9.55 o 
   7  12   6       21.03       21.01     12.29 o 
  -8  13   6        2.66        0.41      8.40 o 
  -7  13   6        5.41        0.00      7.50 o 
  -6  13   6       12.22       22.06      6.48 o 
  -5  13   6       19.61       21.56      6.09 o 
  -4  13   6        3.78        7.23      5.41 o 
  -3  13   6        8.69       28.10      5.96 o 
  -2  13   6      137.55      141.06      8.41 o 
  -1  13   6     1144.05     1169.30     48.73 o 
   0  13   6        4.49        2.42      3.62 o 
   1  13   6       63.19       54.29      5.12 o 
   2  13   6        3.05        1.36      4.79 o 
   3  13   6      120.03      143.81     10.35 o 
   4  13   6       34.03       38.09     10.09 o 
   5  13   6        0.03        0.00      8.55 o 
   6  13   6       40.87       56.65     11.88 o 
   7  13   6        1.29        0.00     10.32 o 
  -8  14   6       48.51       31.11     12.68 o 
  -7  14   6       97.84      101.55     12.78 o 
  -6  14   6      205.06      198.18     11.78 o 
  -5  14   6       76.01       85.83      8.64 o 
  -4  14   6        3.28        6.61      5.39 o 
  -3  14   6      270.90      279.01     12.26 o 
  -2  14   6      651.68      604.84     18.95 o 
  -1  14   6      248.88      223.61     47.50 o 
   0  14   6      124.22      121.45      7.24 o 
   1  14   6      452.22      465.81     12.96 o 
   2  14   6      554.52      598.13     24.50 o 
   3  14   6      210.08      204.41     12.08 o 
   4  14   6        3.67        5.79      7.37 o 
   5  14   6        2.35        0.00      8.41 o 
   6  14   6       45.76       34.44     11.94 o 
   7  14   6       46.18       56.05     25.78 o 
  -8  15   6        9.37       14.67     11.47 o 
  -7  15   6        0.06        2.69      6.80 o 
  -6  15   6      156.20      181.99     11.84 o 
  -5  15   6       29.40       28.12      7.06 o 
  -4  15   6      168.70      223.05     11.46 o 
  -3  15   6       80.70       79.44      8.08 o 
  -2  15   6       48.06       53.59      7.00 o 
  -1  15   6      418.24      373.75     18.61 o 
   0  15   6      412.88      407.33     14.53 o 
   1  15   6       14.37        6.98      5.63 o 
   2  15   6        0.09        0.77      6.00 o 
   3  15   6       41.70       53.60      8.67 o 
   4  15   6        7.80        0.00      8.52 o 
   5  15   6       34.02       53.86     12.26 o 
   6  15   6       27.56       20.47     11.29 o 
  -7  16   6       93.31       98.49     10.86 o 
  -6  16   6       30.80       35.85      8.00 o 
  -5  16   6       67.20       54.32      8.36 o 
  -4  16   6        6.35       15.10      6.48 o 
  -3  16   6       57.69       56.46      7.76 o 
  -2  16   6        0.03        1.85      6.19 o 
  -1  16   6       28.28       29.92      7.43 o 
   0  16   6      100.68       89.05      9.20 o 
   1  16   6      223.45      204.50     18.52 o 
   2  16   6       59.01       64.78      9.02 o 
   3  16   6       32.83       33.95      9.57 o 
   4  16   6      100.22       77.45     15.46 o 
   5  16   6       17.65       11.53     10.00 o 
   6  16   6      118.87      109.50     15.57 o 
  -7  17   6       46.86       65.94     12.47 o 
  -6  17   6       37.89       41.61      8.81 o 
  -5  17   6       63.37       80.59      9.57 o 
  -4  17   6       11.31       10.12      6.63 o 
  -3  17   6        7.36        1.47      7.16 o 
  -2  17   6       57.35       53.59      9.95 o 
  -1  17   6        5.82        4.14      6.92 o 
   0  17   6        0.05        0.00      9.41 o 
   1  17   6       35.21       49.11     12.66 o 
   2  17   6       86.71       91.06     10.40 o 
   3  17   6       61.34       81.08     11.95 o 
   4  17   6      102.13      115.94     21.02 o 
   5  17   6        0.93        8.17     12.84 o 
  -6  18   6      128.29      121.91     11.59 o 
  -5  18   6      287.82      296.46     16.03 o 
  -4  18   6       56.64       50.92     10.13 o 
  -3  18   6        0.66        5.05      7.51 o 
  -2  18   6      189.00       89.52     51.62 o 
  -1  18   6        1.45        0.00      6.51 o 
   0  18   6       57.31       63.17     13.72 o 
   1  18   6       42.63       43.72     12.92 o 
   2  18   6       10.25        5.14     10.91 o 
   3  18   6      172.74      152.96     14.70 o 
   4  18   6        9.41       25.47     13.27 o 
   5  18   6       14.87       24.99     14.25 o 
  -5  19   6        7.03       21.09      9.66 o 
  -4  19   6       97.39      115.21     12.73 o 
  -3  19   6       51.42       47.49     10.37 o 
  -2  19   6        6.90        9.06      8.02 o 
  -1  19   6        4.19        0.00     10.91 o 
   0  19   6       19.77       24.56     12.52 o 
   1  19   6       42.03       45.29     13.80 o 
   2  19   6       15.18       17.66     12.52 o 
   3  19   6       99.38      101.22     13.47 o 
   4  19   6        6.88       18.42     14.07 o 
  -5  20   6       24.19       26.27     11.96 o 
  -4  20   6       36.48       27.57      9.92 o 
  -3  20   6       22.53       16.32      9.90 o 
  -2  20   6        0.94        6.19     12.44 o 
  -1  20   6       28.87       42.02     14.52 o 
   0  20   6       19.29       30.45     13.68 o 
   1  20   6       55.84       53.65     15.47 o 
   2  20   6       16.47        0.64     11.71 o 
   3  20   6        3.28        0.00     14.57 o 
  -4  21   6       28.24       28.59     15.06 o 
  -3  21   6       53.47       40.46     11.18 o 
  -2  21   6        3.23       11.11     14.03 o 
  -1  21   6        0.26        4.72     12.11 o 
   0  21   6        0.25        4.18     12.92 o 
   1  21   6       17.94       28.83     15.21 o 
   2  21   6       27.48       39.24     20.18 o 
  -1  22   6       10.66        0.00     20.74 o 
   0  22   6       20.86       14.01     23.54 o 
  -9   0   7       11.28       12.94      9.96 o 
  -7   0   7        7.32        8.92      4.84 o 
  -5   0   7      134.32      126.79      7.35 o 
  -3   0   7     1973.54     2611.55     50.97 o 
  -1   0   7       34.17       39.97      4.13 o 
   1   0   7       27.13       36.61      4.06 o 
   3   0   7     1172.61     1229.41     25.68 o 
   5   0   7      912.88     1010.71     24.37 o 
   7   0   7       44.23       52.31     10.96 o 
  -9   1   7      350.53      402.50     16.94 o 
  -8   1   7      167.22      187.80     11.48 o 
  -7   1   7      227.20      214.01     15.72 o 
  -6   1   7     1226.08     1151.26     86.23 o 
  -5   1   7      141.59      123.89     13.55 o 
  -4   1   7      415.81      431.86     21.85 o 
  -3   1   7     1244.38     1295.59     18.99 o 
  -2   1   7     2203.18     2173.17     25.28 o 
  -1   1   7      691.65      847.79     11.44 o 
   0   1   7      259.01      252.37      5.61 o 
   1   1   7      148.69      164.79      4.89 o 
   2   1   7       37.90       34.50      2.80 o 
   3   1   7      287.58      262.20      8.46 o 
   4   1   7       62.06       84.27      6.28 o 
   5   1   7      372.85      327.00     10.92 o 
   6   1   7      316.17      293.57     11.57 o 
   7   1   7       22.59       14.22      5.89 o 
   8   1   7       76.88       72.86     11.39 o 
  -9   2   7      212.35      206.79     15.20 o 
  -8   2   7       81.85       84.24      8.60 o 
  -7   2   7       27.00       22.78      4.69 o 
  -6   2   7       29.01       40.03      4.01 o 
  -5   2   7        6.53        4.54      2.56 o 
  -4   2   7      689.30      624.60     13.63 o 
  -3   2   7      472.61      461.47     29.16 o 
  -2   2   7      255.04      262.44      8.00 o 
  -1   2   7       10.52        8.64      1.96 o 
   0   2   7      414.54      376.07      7.39 o 
   1   2   7       56.49       56.44      3.32 o 
   2   2   7     1028.02     1311.83     18.65 o 
   3   2   7       81.88       67.37      5.30 o 
   4   2   7     3341.81     3813.41     46.20 o 
   5   2   7        2.83        4.28      4.37 o 
   6   2   7      412.39      336.81     61.63 o 
   7   2   7        0.13        0.71      5.97 o 
   8   2   7       12.12        6.97      8.59 o 
  -9   3   7       37.31       52.14     13.24 o 
  -8   3   7        4.10        3.83      4.69 o 
  -7   3   7      314.10      307.87     11.41 o 
  -6   3   7        3.08        8.86      3.77 o 
  -5   3   7      810.83      814.11     15.67 o 
  -4   3   7     1880.90     1936.07     35.38 o 
  -3   3   7        3.81        4.17      2.11 o 
  -2   3   7      385.45      309.49      8.37 o 
  -1   3   7      131.61      132.31      6.74 o 
   0   3   7       35.55       51.45      3.68 o 
   1   3   7        9.34        8.51      2.27 o 
   2   3   7       12.41       14.71      2.57 o 
   3   3   7      295.52      278.39      8.76 o 
   4   3   7       76.72       79.36      9.02 o 
   5   3   7      351.91      302.74     19.06 o 
   6   3   7       63.71       67.43      7.25 o 
   7   3   7      108.86      110.89      9.11 o 
   8   3   7       34.59       29.19      9.51 o 
  -9   4   7      135.81      139.17     11.64 o 
  -8   4   7       21.59       20.00      5.81 o 
  -7   4   7      669.87      670.72     15.04 o 
  -6   4   7      333.39      327.44     15.52 o 
  -5   4   7      119.81      120.27      5.15 o 
  -4   4   7      235.33      244.93      6.35 o 
  -3   4   7       34.96       41.23      3.20 o 
  -2   4   7      478.89      484.15     12.67 o 
  -1   4   7      199.75      149.99      5.22 o 
   0   4   7        4.94        0.23      2.02 o 
   1   4   7     3097.06     3360.06     44.37 o 
   2   4   7      346.41      326.84      6.80 o 
   3   4   7     1905.39     1814.54     92.09 o 
   4   4   7       44.87       47.13      5.32 o 
   5   4   7     1333.12     1405.88     22.12 o 
   6   4   7        6.02        7.80      5.51 o 
   7   4   7      258.21      269.93     15.43 o 
   8   4   7        1.11        7.28      8.65 o 
  -9   5   7       21.52       15.97      7.33 o 
  -8   5   7      558.53      477.52     67.72 o 
  -7   5   7        3.71        6.23      4.93 o 
  -6   5   7       64.26       52.67      5.42 o 
  -5   5   7       18.13       15.19      3.64 o 
  -4   5   7       17.57       17.34      2.80 o 
  -3   5   7      685.50      802.94     19.60 o 
  -2   5   7      123.76       74.19      3.76 o 
  -1   5   7      191.51      171.70      5.89 o 
   0   5   7      112.66      121.46     11.91 o 
   1   5   7        6.35        8.92      2.52 o 
   2   5   7       32.21       22.68      3.04 o 
   3   5   7      125.97      101.43     15.54 o 
   4   5   7       81.04       75.49      6.26 o 
   5   5   7      157.03      171.04      9.10 o 
   6   5   7      166.92      157.00      9.40 o 
   7   5   7       96.39       88.29     11.35 o 
   8   5   7        4.05        3.75     11.26 o 
  -9   6   7       24.32       25.34      8.06 o 
  -8   6   7      159.72      147.24     27.85 o 
  -7   6   7      165.04      178.88     10.21 o 
  -6   6   7       91.79      129.28      8.31 o 
  -5   6   7      448.64      387.50     14.75 o 
  -4   6   7      405.52      370.17     17.34 o 
  -3   6   7       36.86       38.42      3.25 o 
  -2   6   7      425.12      573.76     16.02 o 
  -1   6   7      109.63      122.63      4.86 o 
   0   6   7      640.28      779.25     12.49 o 
   1   6   7      314.70      282.74      6.66 o 
   2   6   7        0.62        3.74      2.19 o 
   3   6   7      295.12      283.21      9.09 o 
   4   6   7      751.84      756.34     14.53 o 
   5   6   7       23.90       28.59      5.83 o 
   6   6   7      359.81      383.86     16.49 o 
   7   6   7        6.34        7.62      9.23 o 
   8   6   7       84.54       82.49     14.68 o 
 -10   7   7        0.40       15.43     11.25 o 
  -9   7   7       56.25       62.52      9.65 o 
  -8   7   7       40.64       30.23      6.45 o 
  -7   7   7      151.50      130.88      9.21 o 
  -6   7   7       22.00       15.92      5.19 o 
  -5   7   7        0.05        0.00      3.60 o 
  -4   7   7       22.82       27.96      3.93 o 
  -3   7   7      127.43      151.66      5.43 o 
  -2   7   7       43.61       38.93      3.31 o 
  -1   7   7      167.79      159.25      5.45 o 
   0   7   7       14.65       11.12      2.68 o 
   1   7   7      124.92      118.60     10.69 o 
   2   7   7      145.81      135.50      5.58 o 
   3   7   7      231.80      256.56      8.95 o 
   4   7   7        1.41        3.86      4.28 o 
   5   7   7      399.59      402.58     12.43 o 
   6   7   7       60.41       52.86     11.13 o 
   7   7   7       25.75       41.61     12.08 o 
   8   7   7       28.36       11.87     11.53 o 
 -10   8   7       11.57        3.20     10.85 o 
  -9   8   7      103.34      108.27     11.42 o 
  -8   8   7        2.21       10.01      5.75 o 
  -7   8   7       10.94       10.24      5.60 o 
  -6   8   7      217.58      201.59     10.31 o 
  -5   8   7     2149.12     2251.33     44.64 o 
  -4   8   7      871.00      807.92     34.77 o 
  -3   8   7      172.55      141.98      6.51 o 
  -2   8   7      179.18      203.47      8.34 o 
  -1   8   7     1165.31     1108.33     19.99 o 
   0   8   7        0.23        0.31      2.48 o 
   1   8   7     6044.83     6701.32     94.57 o 
   2   8   7       49.85       47.96      4.11 o 
   3   8   7     2381.12     2417.26     55.86 o 
   4   8   7      433.50      461.72     12.24 o 
   5   8   7      231.68      250.30     15.86 o 
   6   8   7        0.45        0.00      7.95 o 
   7   8   7       33.46       43.51     12.26 o 
   8   8   7        8.92        6.59     11.67 o 
  -9   9   7        9.95        5.66      7.54 o 
  -8   9   7      161.52      139.99     21.79 o 
  -7   9   7       95.54       84.95      8.38 o 
  -6   9   7      440.30      441.44     15.83 o 
  -5   9   7      188.06      180.88      9.67 o 
  -4   9   7       54.10       53.75      6.09 o 
  -3   9   7      688.55      624.43     17.93 o 
  -2   9   7      486.32      412.60      7.88 o 
  -1   9   7       14.34        8.55      2.74 o 
   0   9   7       25.93       19.36      3.20 o 
   1   9   7      148.71      139.27      6.86 o 
   2   9   7      710.57      666.57     11.28 o 
   3   9   7      386.47      369.02      9.61 o 
   4   9   7      315.83      371.92     11.39 o 
   5   9   7      116.89      110.97     12.39 o 
   6   9   7        0.12        5.98      9.88 o 
   7   9   7        3.64        7.28     11.53 o 
  -9  10   7       27.77       33.30      8.96 o 
  -8  10   7      177.40      146.71     16.74 o 
  -7  10   7       49.95       53.29      7.62 o 
  -6  10   7      103.97      109.98      8.80 o 
  -5  10   7        3.40        4.14      4.49 o 
  -4  10   7      273.11      308.91     11.25 o 
  -3  10   7      508.34      482.81     15.21 o 
  -2  10   7        8.83        4.94      3.90 o 
  -1  10   7       76.97       68.65      4.33 o 
   0  10   7      344.60      297.45     15.06 o 
   1  10   7      100.37       93.80      5.03 o 
   2  10   7      766.77      902.63     20.48 o 
   3  10   7      351.49      340.46      9.61 o 
   4  10   7       35.95       47.50      9.59 o 
   5  10   7        3.44        0.00      7.75 o 
   6  10   7      138.59      132.57     15.06 o 
   7  10   7        4.72        2.37     11.48 o 
  -9  11   7       12.60       16.02      8.09 o 
  -8  11   7       14.17       25.12      6.92 o 
  -7  11   7        0.46        0.40      5.38 o 
  -6  11   7        2.30        1.27      5.09 o 
  -5  11   7      250.38      241.15     13.78 o 
  -4  11   7      353.12      370.65     14.53 o 
  -3  11   7       64.05       74.74      7.02 o 
  -2  11   7      117.67      118.28      7.69 o 
  -1  11   7       16.49       22.08      3.93 o 
   0  11   7      384.01      263.91     53.30 o 
   1  11   7      368.07      364.11      9.22 o 
   2  11   7      268.30      260.49      7.88 o 
   3  11   7       24.02       33.76      6.05 o 
   4  11   7       31.22       33.37      9.05 o 
   5  11   7      117.56      124.66     13.80 o 
   6  11   7        5.75       10.71      9.84 o 
   7  11   7       52.80       48.17     13.71 o 
  -9  12   7       39.73       40.76     11.39 o 
  -8  12   7        7.43        6.14      6.17 o 
  -7  12   7      179.32      164.92     11.10 o 
  -6  12   7      145.67      141.05     10.04 o 
  -5  12   7      775.46      717.08     23.58 o 
  -4  12   7      906.37      803.89     25.24 o 
  -3  12   7      352.67      318.06     11.96 o 
  -2  12   7      137.22      148.76      8.57 o 
  -1  12   7      661.21      639.73     14.05 o 
   0  12   7       35.58       29.96      4.46 o 
   1  12   7      651.23      642.56     11.14 o 
   2  12   7       39.41       35.20      4.91 o 
   3  12   7      297.48      258.01     55.20 o 
   4  12   7      432.78      460.53     19.95 o 
   5  12   7      310.84      260.79     17.43 o 
   6  12   7        0.07        0.00      8.98 o 
   7  12   7       32.93       17.39     11.68 o 
  -8  13   7       11.31        7.85      6.93 o 
  -7  13   7        0.74        7.87      5.98 o 
  -6  13   7        4.49        7.15      5.80 o 
  -5  13   7       38.89       33.72      6.95 o 
  -4  13   7      348.68      334.88     12.74 o 
  -3  13   7     1273.80     1221.36     42.10 o 
  -2  13   7       20.30       23.50      5.67 o 
  -1  13   7        0.08        4.99      4.79 o 
   0  13   7       31.42       25.97      4.62 o 
   1  13   7      593.70      622.66     25.94 o 
   2  13   7      673.92      690.39     20.95 o 
   3  13   7       98.76       99.54      9.51 o 
   4  13   7      271.22      275.78     20.88 o 
   5  13   7        0.15        0.00      8.90 o 
   6  13   7        4.94       10.91     10.24 o 
  -8  14   7       10.52       14.81      7.21 o 
  -7  14   7       12.28       17.11      6.78 o 
  -6  14   7       16.95       16.46      6.65 o 
  -5  14   7      207.42      214.86     11.87 o 
  -4  14   7       42.89       69.85      7.78 o 
  -3  14   7      549.81      443.37     27.19 o 
  -2  14   7      333.24      330.40     16.28 o 
  -1  14   7        5.49        7.80      4.63 o 
   0  14   7        0.11        0.00      4.84 o 
   1  14   7       17.97       22.02      5.32 o 
   2  14   7      301.74      285.21     14.21 o 
   3  14   7      182.77      177.04     11.88 o 
   4  14   7      129.97      105.78     25.53 o 
   5  14   7        0.87        2.00      8.90 o 
   6  14   7        2.55        0.00     10.52 o 
  -8  15   7       25.10       30.91     15.69 o 
  -7  15   7       88.21       74.42      9.73 o 
  -6  15   7       15.20       13.88      6.95 o 
  -5  15   7        6.94        5.87      6.23 o 
  -4  15   7        0.86        0.94      5.48 o 
  -3  15   7       82.33       83.80      8.35 o 
  -2  15   7       41.85       65.93      7.65 o 
  -1  15   7      156.51       75.31     38.59 o 
   0  15   7      203.62      217.44     12.41 o 
   1  15   7      102.16      133.07     10.18 o 
   2  15   7       61.48       75.88      9.30 o 
   3  15   7       26.54       27.16      9.21 o 
   4  15   7        3.93        5.50      8.94 o 
   5  15   7       47.06       47.98     12.26 o 
   6  15   7        1.75       12.44     10.89 o 
  -7  16   7        0.84        3.55      7.37 o 
  -6  16   7        1.14        0.58      6.48 o 
  -5  16   7       24.15       21.85      7.22 o 
  -4  16   7      402.92      383.39     23.20 o 
  -3  16   7      213.56      220.18     11.93 o 
  -2  16   7      200.49      169.11     11.86 o 
  -1  16   7      106.63      109.69     10.35 o 
   0  16   7       89.96       62.11      8.82 o 
   1  16   7       12.32        2.04      8.69 o 
   2  16   7        0.12        4.14      7.75 o 
   3  16   7       26.78       30.96      9.77 o 
   4  16   7       35.10       26.34     12.29 o 
   5  16   7        1.51        9.41     10.93 o 
  -7  17   7        5.51        4.28      9.84 o 
  -6  17   7      171.65      178.70     12.73 o 
  -5  17   7       26.62       23.70      7.78 o 
  -4  17   7       32.68       47.94      8.55 o 
  -3  17   7       31.63       23.77      8.70 o 
  -2  17   7      154.18      151.54     11.81 o 
  -1  17   7      114.67      138.45     11.36 o 
   0  17   7        0.18        0.00      9.53 o 
   1  17   7      253.83      179.21    126.95 o 
   2  17   7        0.08        4.16      8.73 o 
   3  17   7       18.57       19.71     10.02 o 
   4  17   7       30.23       38.94     13.41 o 
   5  17   7        0.45        0.00     11.41 o 
  -6  18   7       16.78       23.47      8.40 o 
  -5  18   7        5.09        5.11      7.30 o 
  -4  18   7       17.81       20.17      9.33 o 
  -3  18   7       81.08       67.97     10.53 o 
  -2  18   7      146.97      112.68     25.73 o 
  -1  18   7       37.87       37.39      8.94 o 
   0  18   7        9.04       12.70     11.71 o 
   1  18   7       31.73       36.81     13.24 o 
   2  18   7       59.20       61.66     20.18 o 
   3  18   7       67.05       75.89     12.26 o 
   4  18   7        2.60        1.96     12.68 o 
  -5  19   7        2.26        2.73      8.51 o 
  -4  19   7        1.04        2.96      9.03 o 
  -3  19   7       20.05       18.65      9.79 o 
  -2  19   7       56.00       17.93      7.91 o 
  -1  19   7       51.51       53.61     14.52 o 
   0  19   7       47.74       51.22     14.67 o 
   1  19   7        0.05        0.48     16.82 o 
   2  19   7      128.82      139.57     25.22 o 
   3  19   7        0.29        0.00     14.57 o 
  -4  20   7       40.96       39.32     11.38 o 
  -3  20   7      151.98      178.63     17.88 o 
  -2  20   7       10.58       42.11     15.16 o 
  -1  20   7       16.91       26.16     14.01 o 
   0  20   7       12.18       13.67     13.16 o 
   1  20   7        8.60       10.36     12.31 o 
   2  20   7       40.28       36.99     18.50 o 
   3  20   7        1.36        0.00     16.25 o 
  -3  21   7        3.52        8.71     14.07 o 
  -2  21   7       14.95        3.02     13.97 o 
  -1  21   7       86.03       89.43     19.06 o 
   0  21   7        3.72       10.17     13.45 o 
   1  21   7       60.57       58.18     16.82 o 
 -10   0   8       24.10        0.00     14.01 o 
  -8   0   8     1555.20     1568.98     76.79 o 
  -6   0   8      486.64      452.23     13.75 o 
  -4   0   8     3054.36     3260.89     63.02 o 
  -2   0   8      737.76      596.71     13.35 o 
   0   0   8      220.89      317.85      9.35 o 
   2   0   8      767.90      954.54     33.29 o 
   4   0   8      298.58      339.18     15.30 o 
   6   0   8      332.09      349.77     18.10 o 
   8   0   8        6.61        0.00     10.12 o 
 -10   1   8        0.03        0.00     16.25 o 
  -9   1   8      153.51      155.16     12.11 o 
  -8   1   8       16.85       28.10      7.28 o 
  -7   1   8      400.78      365.82     42.38 o 
  -6   1   8     1627.34     1435.85    119.00 o 
  -5   1   8     1158.43     1186.67     24.77 o 
  -4   1   8     1472.37     1537.44     18.43 o 
  -3   1   8      209.57      279.51      7.95 o 
  -2   1   8      759.08      778.81      9.97 o 
  -1   1   8       94.20      113.16      4.57 o 
   0   1   8      616.64      561.62     10.25 o 
   1   1   8       45.40       37.60      3.27 o 
   2   1   8      115.92      103.91      5.12 o 
   3   1   8        4.90        7.19      3.69 o 
   4   1   8      129.43      147.52      8.03 o 
   5   1   8      316.80      310.24     11.38 o 
   6   1   8      101.15      110.88      8.71 o 
   7   1   8       20.52       28.84      7.45 o 
   8   1   8       64.67       76.16     11.78 o 
 -10   2   8       96.40       82.95     25.22 o 
  -9   2   8      144.21      158.00     13.98 o 
  -8   2   8        6.89       13.10      5.05 o 
  -7   2   8      119.87      115.16      7.49 o 
  -6   2   8       63.24       56.43      4.66 o 
  -5   2   8       50.89       41.21      3.83 o 
  -4   2   8      651.82      585.70     23.92 o 
  -3   2   8     1207.97     1128.46     84.97 o 
  -2   2   8      505.67      529.60      8.43 o 
  -1   2   8      219.83      196.35      6.23 o 
   0   2   8       21.42       21.42      2.86 o 
   1   2   8     2101.86     2451.05     32.39 o 
   2   2   8       95.91      100.35      5.14 o 
   3   2   8      208.61      194.77      8.35 o 
   4   2   8       26.09       22.26      4.89 o 
   5   2   8       24.07       27.92      5.77 o 
   6   2   8        2.31        1.03      5.18 o 
   7   2   8       62.61       79.60      8.91 o 
   8   2   8        6.48        0.00      9.24 o 
 -10   3   8       89.25       77.91     24.10 o 
  -9   3   8       85.40       91.94     12.05 o 
  -8   3   8      186.89      186.32      9.53 o 
  -7   3   8      802.06      806.18     19.33 o 
  -6   3   8     2237.92     2184.89     50.13 o 
  -5   3   8     1284.95     1294.36     36.54 o 
  -4   3   8       60.11       59.18      4.02 o 
  -3   3   8      608.18      655.73      9.50 o 
  -2   3   8        0.52        5.27      2.10 o 
  -1   3   8       24.78       42.90      3.27 o 
   0   3   8      956.18     1041.53     15.75 o 
   1   3   8      811.64      815.94     18.74 o 
   2   3   8      629.54      624.24     16.43 o 
   3   3   8      159.58      160.21      7.82 o 
   4   3   8       10.14       13.04      4.70 o 
   5   3   8      336.69      271.10     24.94 o 
   6   3   8       18.35       23.55      6.34 o 
   7   3   8       52.49       46.32      8.08 o 
   8   3   8       14.85       24.25      9.77 o 
 -10   4   8       25.14       35.87     20.74 o 
  -9   4   8      129.26      115.82      9.81 o 
  -8   4   8      118.50      134.90      9.53 o 
  -7   4   8      177.25      157.84      8.53 o 
  -6   4   8        1.50        9.06      4.06 o 
  -5   4   8        4.24        6.44      2.93 o 
  -4   4   8      216.46      168.58      5.94 o 
  -3   4   8      381.05      413.48      9.07 o 
  -2   4   8        8.00       32.04      3.19 o 
  -1   4   8      211.05      202.87     20.24 o 
   0   4   8     4000.72     4961.49     56.25 o 
   1   4   8       13.36       10.35      2.78 o 
   2   4   8      234.66      236.43      8.15 o 
   3   4   8        3.04        2.01      3.88 o 
   4   4   8        0.81        0.00      3.92 o 
   5   4   8       10.53       21.04      5.61 o 
   6   4   8        0.30        0.00      5.49 o 
   7   4   8        8.29       15.43      8.85 o 
   8   4   8       65.42       61.47     11.73 o 
 -10   5   8       30.40       42.60     21.30 o 
  -9   5   8      225.12      210.50     18.70 o 
  -8   5   8       76.81       81.44      8.31 o 
  -7   5   8      318.14      317.68     12.32 o 
  -6   5   8      388.46      411.64     13.62 o 
  -5   5   8     1912.93     1960.50     36.89 o 
  -4   5   8       24.57       23.07      3.24 o 
  -3   5   8       41.57       27.28      3.21 o 
  -2   5   8        9.59        1.28      2.25 o 
  -1   5   8      169.41      113.58     11.33 o 
   0   5   8     2083.00     2104.91     28.68 o 
   1   5   8       14.09       12.81      2.94 o 
   2   5   8       11.16        7.53      3.15 o 
   3   5   8       16.35       16.61      4.43 o 
   4   5   8      165.69      124.93      7.67 o 
   5   5   8      160.06      150.50      8.95 o 
   6   5   8       28.31       22.09      6.51 o 
   7   5   8      110.25      112.64     12.41 o 
   8   5   8        0.01        3.93     11.63 o 
 -10   6   8       30.79       15.13     19.06 o 
  -9   6   8       75.60       70.89      9.28 o 
  -8   6   8        3.83        7.63      5.66 o 
  -7   6   8      207.04      235.26     12.57 o 
  -6   6   8      148.05      158.60      9.23 o 
  -5   6   8       12.75       17.59      4.47 o 
  -4   6   8      299.18      282.55      8.76 o 
  -3   6   8       55.29       60.40      3.95 o 
  -2   6   8      195.70      231.59      6.38 o 
  -1   6   8      130.25      119.50      8.81 o 
   0   6   8       79.68       85.26      6.85 o 
   1   6   8      338.13      410.28      8.24 o 
   2   6   8       31.98       32.33      4.14 o 
   3   6   8     1713.74     1770.59     47.08 o 
   4   6   8        8.25       15.54      5.06 o 
   5   6   8      302.77      314.97     11.76 o 
   6   6   8       84.50      102.79     11.43 o 
   7   6   8       35.56       41.17     12.26 o 
   8   6   8        1.50        1.93     11.08 o 
 -10   7   8       31.20       32.82     13.24 o 
  -9   7   8      168.15      161.48     17.48 o 
  -8   7   8        0.13        6.25      5.78 o 
  -7   7   8       21.72       16.04      5.83 o 
  -6   7   8     1849.17     1905.28     52.62 o 
  -5   7   8      340.31      347.17     14.16 o 
  -4   7   8      633.60      630.76     21.72 o 
  -3   7   8      745.45      652.37     14.56 o 
  -2   7   8       55.62       68.52      4.15 o 
  -1   7   8     1091.77      917.44     22.97 o 
   0   7   8      229.06      268.47      7.07 o 
   1   7   8     1341.87     1242.71     21.26 o 
   2   7   8      200.07      171.22      8.39 o 
   3   7   8      253.37      266.10      9.63 o 
   4   7   8      552.21      571.70     13.71 o 
   5   7   8      266.43      272.15     11.31 o 
   6   7   8      114.51      113.50     14.02 o 
   7   7   8       20.20       11.58     11.09 o 
   8   7   8       10.97       28.59     23.54 o 
  -9   8   8      165.23      139.36     19.97 o 
  -8   8   8      116.26      133.96     10.48 o 
  -7   8   8       14.30       15.86      6.15 o 
  -6   8   8       19.99       32.34      6.19 o 
  -5   8   8       43.43       58.37      6.46 o 
  -4   8   8     1253.52     1294.96     30.25 o 
  -3   8   8       42.84       51.04      4.96 o 
  -2   8   8      343.99      386.67      8.07 o 
  -1   8   8      164.50      187.70      8.05 o 
   0   8   8      961.62     1025.82     13.58 o 
   1   8   8       25.93       25.38      3.57 o 
   2   8   8      108.94       98.59      6.04 o 
   3   8   8      130.47      126.92      7.64 o 
   4   8   8      513.05      587.41     14.58 o 
   5   8   8       44.12       46.15      8.62 o 
   6   8   8        0.63        0.00      9.27 o 
   7   8   8        7.92       14.41     11.41 o 
  -9   9   8      271.72      246.73     39.45 o 
  -8   9   8        0.77        0.85      5.87 o 
  -7   9   8       23.71       21.67      6.18 o 
  -6   9   8      191.71      156.31      9.78 o 
  -5   9   8      139.66      121.21      8.54 o 
  -4   9   8       31.45       21.26      4.95 o 
  -3   9   8     1801.86     1681.07     55.03 o 
  -2   9   8      112.29       85.95      4.76 o 
  -1   9   8      642.42      619.51     10.75 o 
   0   9   8      451.02      427.09      8.88 o 
   1   9   8        8.27        5.04      2.90 o 
   2   9   8       42.21       50.01      5.01 o 
   3   9   8        0.43        1.30      4.62 o 
   4   9   8       48.74       49.63      6.46 o 
   5   9   8      116.33      123.21     13.47 o 
   6   9   8       12.23       18.13     10.55 o 
   7   9   8        2.13       16.22     12.39 o 
  -9  10   8       24.84       29.23      8.98 o 
  -8  10   8       45.55       47.45      8.07 o 
  -7  10   8       50.96       62.08      8.00 o 
  -6  10   8       44.20       56.36      7.38 o 
  -5  10   8       10.10       10.83      5.23 o 
  -4  10   8      125.13      127.77      8.59 o 
  -3  10   8      797.79      717.66     26.88 o 
  -2  10   8      558.43      531.95     23.09 o 
  -1  10   8      505.17      566.32     16.71 o 
   0  10   8       32.00       35.57      4.06 o 
   1  10   8       65.07       82.01      8.43 o 
   2  10   8       24.87       25.29      4.11 o 
   3  10   8     1250.43     1232.97     25.88 o 
   4  10   8        3.04        0.00      7.40 o 
   5  10   8       82.33       99.44     12.92 o 
   6  10   8      143.60      133.09     15.09 o 
   7  10   8        6.62       17.08     12.59 o 
  -9  11   8       39.57       38.18     11.38 o 
  -8  11   8       97.64       99.75     10.10 o 
  -7  11   8       38.34       28.85      6.93 o 
  -6  11   8      128.92      128.21      9.62 o 
  -5  11   8      151.40      150.75      9.86 o 
  -4  11   8      190.93      188.75     10.19 o 
  -3  11   8      209.25      200.44     11.15 o 
  -2  11   8        0.06        5.08      4.63 o 
  -1  11   8     1161.06     1162.59     15.47 o 
   0  11   8      146.48      151.71      6.56 o 
   1  11   8       47.86       43.07      4.72 o 
   2  11   8      106.51      130.67      7.00 o 
   3  11   8      110.42      108.68      8.76 o 
   4  11   8      441.90      397.31     19.19 o 
   5  11   8      212.03      198.99     16.38 o 
   6  11   8       73.81       90.42     13.56 o 
   7  11   8       25.39       14.57     20.74 o 
  -8  12   8        5.07        0.00      5.90 o 
  -7  12   8       88.07       63.72      8.53 o 
  -6  12   8       11.23       13.17      6.04 o 
  -5  12   8       46.57       54.54      7.66 o 
  -4  12   8       19.25       11.66      5.54 o 
  -3  12   8      206.92      185.96     11.03 o 
  -2  12   8       17.38       27.79      5.79 o 
  -1  12   8      760.29      708.54     16.14 o 
   0  12   8       61.21       43.32     11.50 o 
   1  12   8        9.67       18.53      4.23 o 
   2  12   8      201.74      231.87      9.79 o 
   3  12   8       36.19       24.80      9.28 o 
   4  12   8       71.55       83.91     12.18 o 
   5  12   8       86.73       76.46     12.36 o 
   6  12   8        4.59        3.64     10.35 o 
  -8  13   8       44.04       26.02      8.17 o 
  -7  13   8      293.69      271.93     13.91 o 
  -6  13   8       27.62       38.84      7.56 o 
  -5  13   8      350.13      344.78     13.81 o 
  -4  13   8        4.16        0.00      5.00 o 
  -3  13   8      442.95      442.02     15.10 o 
  -2  13   8       75.87       72.30      7.42 o 
  -1  13   8      202.71      178.37      9.65 o 
   0  13   8      107.61       83.90     11.68 o 
   1  13   8      167.09      161.52      8.48 o 
   2  13   8      228.98      241.68     10.26 o 
   3  13   8       18.71       29.04      9.23 o 
   4  13   8       99.56       95.10     12.89 o 
   5  13   8        2.71        0.00      9.33 o 
   6  13   8       17.86       17.96     10.96 o 
  -8  14   8       41.09       36.67      8.38 o 
  -7  14   8        0.02        0.00      6.06 o 
  -6  14   8       14.17        8.73      6.58 o 
  -5  14   8       25.86       36.85      7.28 o 
  -4  14   8        3.12        2.44      5.89 o 
  -3  14   8       26.60       19.60      5.89 o 
  -2  14   8      568.35      463.52     14.37 o 
  -1  14   8      333.23      322.94     15.39 o 
   0  14   8      485.18      457.41     18.22 o 
   1  14   8       14.08       14.10      5.36 o 
   2  14   8       25.94       21.67      8.12 o 
   3  14   8        9.88       12.44      8.82 o 
   4  14   8       13.64       13.29      9.76 o 
   5  14   8        0.00        0.00      9.50 o 
   6  14   8       16.56       27.67     12.27 o 
  -7  15   8       17.83       13.52      7.58 o 
  -6  15   8      120.98      133.43     11.14 o 
  -5  15   8        0.81        1.88      6.28 o 
  -4  15   8      425.72      429.34     15.40 o 
  -3  15   8        5.69        6.76      5.93 o 
  -2  15   8       32.39       16.34      6.11 o 
  -1  15   8      343.75      283.92     44.66 o 
   0  15   8        0.02        0.84      6.39 o 
   1  15   8       17.63       35.22      7.92 o 
   2  15   8       12.05        0.00      7.34 o 
   3  15   8      170.42      186.05     21.30 o 
   4  15   8        0.13        0.00      8.56 o 
   5  15   8       24.88       27.55     12.49 o 
  -7  16   8        2.21        3.14      7.21 o 
  -6  16   8       29.00       31.69      8.13 o 
  -5  16   8        0.84        1.75      6.35 o 
  -4  16   8       24.10       29.37      7.87 o 
  -3  16   8       12.39        3.71      6.15 o 
  -2  16   8        0.40        0.00      6.64 o 
  -1  16   8      372.78      275.97    107.76 o 
   0  16   8      107.72       91.46     10.09 o 
   1  16   8       57.32       58.98     13.32 o 
   2  16   8       11.10        9.27      8.69 o 
   3  16   8       56.60       64.72     14.83 o 
   4  16   8       14.16       19.48     12.44 o 
   5  16   8       16.32        0.00     10.21 o 
  -6  17   8       26.43       32.39      8.80 o 
  -5  17   8       35.19       46.44      8.73 o 
  -4  17   8       13.77       13.52      7.29 o 
  -3  17   8      148.98      175.82     13.51 o 
  -2  17   8        0.19        0.00      6.97 o 
  -1  17   8        0.37        0.44      6.99 o 
   0  17   8       77.46      103.91     16.02 o 
   1  17   8        0.70        1.77     10.58 o 
   2  17   8      113.46      131.66     14.01 o 
   3  17   8        0.10        2.80     11.49 o 
   4  17   8      120.18      125.32     18.82 o 
  -6  18   8       28.60       21.78     13.45 o 
  -5  18   8       24.37       44.12      8.91 o 
  -4  18   8       29.70       27.03     10.04 o 
  -3  18   8        0.73        0.64      7.83 o 
  -2  18   8       36.84       43.92      9.56 o 
  -1  18   8        2.43       11.44      7.94 o 
   0  18   8       11.37       13.55     11.29 o 
   1  18   8       50.50       48.65     13.97 o 
   2  18   8       29.47       35.31     16.82 o 
   3  18   8        5.17        9.88     16.82 o 
   4  18   8       33.83       40.06     15.65 o 
  -5  19   8        4.31        1.29     10.59 o 
  -4  19   8       25.14       39.11     10.82 o 
  -3  19   8       21.72       27.19     10.07 o 
  -2  19   8        6.04        7.19      8.15 o 
  -1  19   8       38.32       44.57     14.81 o 
   0  19   8       48.14       48.48     14.27 o 
   1  19   8      106.76       87.98     49.32 o 
   2  19   8       12.51        0.00     15.69 o 
  -4  20   8        7.63        6.18     13.06 o 
  -3  20   8       28.09       22.18     10.37 o 
  -2  20   8        5.09       20.57     13.60 o 
  -1  20   8        8.13       16.38     14.20 o 
   0  20   8        9.54       30.99     14.95 o 
   1  20   8        1.51        0.00     12.51 o 
   2  20   8        3.03        0.00     17.38 o 
  -2  21   8        0.13       16.25     22.42 o 
  -1  21   8       19.52       20.57     18.78 o 
   0  21   8       59.76       66.03     17.62 o 
  -9   0   9       90.60      120.99     16.44 o 
  -7   0   9       55.76       58.78      8.33 o 
  -5   0   9      462.86      458.82     16.75 o 
  -3   0   9       85.52       78.92      6.30 o 
  -1   0   9     5520.06     6142.40     95.92 o 
   1   0   9     6198.77     7118.32    103.23 o 
   3   0   9      161.19      266.72     13.69 o 
   5   0   9        3.34        0.00      7.21 o 
   7   0   9       49.60       43.85     11.63 o 
 -10   1   9        4.67        3.36     17.38 o 
  -9   1   9      316.67      323.25     16.04 o 
  -8   1   9      141.95      111.92     28.45 o 
  -7   1   9      289.82      221.63     33.19 o 
  -6   1   9      569.51      512.91     32.93 o 
  -5   1   9        1.57        3.17      3.01 o 
  -4   1   9      679.96      664.65     10.47 o 
  -3   1   9      789.79      805.03     11.37 o 
  -2   1   9      206.32      205.03      6.18 o 
  -1   1   9     1539.84     1483.63     20.60 o 
   0   1   9      372.79      271.18      7.39 o 
   1   1   9       98.87      101.86      4.85 o 
   2   1   9      521.12      524.73     11.78 o 
   3   1   9       22.22       21.94      4.73 o 
   4   1   9       35.79       26.04      5.44 o 
   5   1   9       36.35       37.80      6.54 o 
   6   1   9        3.42        7.39      6.14 o 
   7   1   9        0.65        0.55      6.82 o 
   8   1   9        0.42       10.91      9.48 o 
 -10   2   9       19.08       21.86     20.74 o 
  -9   2   9       56.18       52.34     10.78 o 
  -8   2   9       49.10       41.81      6.30 o 
  -7   2   9      855.05      813.55     21.26 o 
  -6   2   9     1070.59     1044.36     20.10 o 
  -5   2   9       62.86       55.44      4.43 o 
  -4   2   9       14.00       11.44      2.70 o 
  -3   2   9       31.86       35.55      3.57 o 
  -2   2   9      741.54      723.58     10.34 o 
  -1   2   9      705.71      711.18     10.64 o 
   0   2   9     1859.59     1808.65     24.34 o 
   1   2   9        9.72        7.80      2.78 o 
   2   2   9     3173.77     3657.26     67.73 o 
   3   2   9        0.58        0.09      3.91 o 
   4   2   9       12.51       39.31      5.94 o 
   5   2   9        0.67        0.00      5.00 o 
   6   2   9      271.76      295.89     12.71 o 
   7   2   9        0.03        3.91      6.47 o 
   8   2   9        0.83        6.26      9.83 o 
 -10   3   9        0.41        0.00     10.76 o 
  -9   3   9        0.36        0.00      8.54 o 
  -8   3   9        0.38        0.00      5.24 o 
  -7   3   9      442.67      432.85     12.58 o 
  -6   3   9       26.53       26.26      4.95 o 
  -5   3   9      212.82      228.48      7.29 o 
  -4   3   9      946.38      933.57     28.57 o 
  -3   3   9      630.78      587.13     31.09 o 
  -2   3   9     1958.35     2057.20     32.81 o 
  -1   3   9       15.27       31.11      3.44 o 
   0   3   9      338.43      258.53      6.77 o 
   1   3   9       27.85       22.64      3.36 o 
   2   3   9       37.26       39.20      5.02 o 
   3   3   9        0.55        2.36      4.09 o 
   4   3   9        1.42        2.77      4.68 o 
   5   3   9        0.72        1.78      5.33 o 
   6   3   9       13.41        1.50      5.21 o 
   7   3   9        3.05        0.00      6.70 o 
   8   3   9        9.34        6.10      9.89 o 
 -10   4   9       28.63       26.17     13.27 o 
  -9   4   9        7.09        0.00      8.60 o 
  -8   4   9      220.38      210.68     11.41 o 
  -7   4   9       33.40       35.04      5.93 o 
  -6   4   9      147.17      147.54      7.89 o 
  -5   4   9      133.64      140.49      6.76 o 
  -4   4   9       78.32       86.08      4.85 o 
  -3   4   9      711.57      699.92     14.42 o 
  -2   4   9     1670.32     1593.05     44.40 o 
  -1   4   9     1842.81     1797.51     24.10 o 
   0   4   9      108.43      109.20      5.06 o 
   1   4   9     1062.75     1023.15     26.48 o 
   2   4   9       14.05       15.66      4.23 o 
   3   4   9      543.68      604.52     14.41 o 
   4   4   9       20.34       26.73      5.69 o 
   5   4   9        0.94        0.00      4.64 o 
   6   4   9        1.34        0.95      6.11 o 
   7   4   9       31.07       18.39      9.56 o 
   8   4   9        7.83        3.56     11.54 o 
 -10   5   9       21.02       24.50     13.20 o 
  -9   5   9        1.21        0.00      6.01 o 
  -8   5   9        9.44       10.90      6.15 o 
  -7   5   9      421.79      420.55     14.12 o 
  -6   5   9        2.14        1.81      4.12 o 
  -5   5   9      649.86      614.19     17.44 o 
  -4   5   9     1453.24     1654.86     27.65 o 
  -3   5   9     1096.64     1081.06     18.75 o 
  -2   5   9       36.15       41.95      3.78 o 
  -1   5   9     2946.40     2884.48     69.82 o 
   0   5   9       39.52       24.28      3.43 o 
   1   5   9        2.88        0.00      2.86 o 
   2   5   9       74.76       71.90      6.05 o 
   3   5   9      140.82      132.29      7.81 o 
   4   5   9      132.55      112.45     16.95 o 
   5   5   9      125.63      113.96      8.70 o 
   6   5   9      153.48      159.29     10.44 o 
   7   5   9       20.72       20.69      9.32 o 
 -10   6   9       10.62       14.17     13.01 o 
  -9   6   9       14.65       10.14      6.70 o 
  -8   6   9        0.74        0.00      5.55 o 
  -7   6   9      668.46      606.93     24.65 o 
  -6   6   9       35.80       44.51      6.75 o 
  -5   6   9        1.65        2.14      3.69 o 
  -4   6   9      417.26      450.09     11.07 o 
  -3   6   9        1.23        4.03      2.74 o 
  -2   6   9      968.30      993.13     15.90 o 
  -1   6   9      261.23      265.25     13.12 o 
   0   6   9      260.58      242.50      7.55 o 
   1   6   9       83.88       77.94      4.88 o 
   2   6   9     2649.87     2776.12     52.93 o 
   3   6   9       47.75       52.43      6.11 o 
   4   6   9      141.89      121.98      8.20 o 
   5   6   9        1.67        0.00      5.49 o 
   6   6   9        1.15        9.68      8.65 o 
   7   6   9        1.93        0.00     10.37 o 
  -9   7   9        0.52        0.98      6.45 o 
  -8   7   9       69.99       79.74      9.14 o 
  -7   7   9      323.02      344.99     16.62 o 
  -6   7   9       30.85       31.07      6.31 o 
  -5   7   9      103.70       99.28      7.71 o 
  -4   7   9       24.59       18.51      4.21 o 
  -3   7   9     1402.06     1479.62     25.62 o 
  -2   7   9       24.66       25.81      3.59 o 
  -1   7   9     1901.74     1871.89     45.85 o 
   0   7   9        1.90        3.81      3.03 o 
   1   7   9      424.47      392.10      8.83 o 
   2   7   9       63.59       71.87      6.35 o 
   3   7   9       25.86       16.57      5.60 o 
   4   7   9        5.97       11.49      5.28 o 
   5   7   9        0.63        2.08      5.80 o 
   6   7   9       20.63       10.78     11.05 o 
   7   7   9        6.17       17.11     11.57 o 
  -9   8   9        7.59        7.77      6.70 o 
  -8   8   9      186.07      168.04     11.55 o 
  -7   8   9      191.43      183.00     11.13 o 
  -6   8   9      307.58      292.63     12.24 o 
  -5   8   9        0.01        4.22      4.57 o 
  -4   8   9       14.53       16.44      4.90 o 
  -3   8   9       50.10       56.83      5.46 o 
  -2   8   9       23.11       35.77      3.98 o 
  -1   8   9      831.71      835.93     14.00 o 
   0   8   9       65.77       64.16      4.72 o 
   1   8   9     1187.78     1251.79     19.53 o 
   2   8   9      199.57      159.26     17.29 o 
   3   8   9      859.00      845.71     28.41 o 
   4   8   9        3.50        9.22      5.47 o 
   5   8   9        0.14        0.00      6.55 o 
   6   8   9        6.87        0.04     10.22 o 
   7   8   9        8.90        0.00     10.88 o 
  -9   9   9       20.66       21.38      8.01 o 
  -8   9   9        8.20        8.05      6.26 o 
  -7   9   9      174.86      188.69     11.39 o 
  -6   9   9      226.60      222.87     11.28 o 
  -5   9   9       47.39       34.13      6.25 o 
  -4   9   9      426.41      426.95     13.18 o 
  -3   9   9      276.07      258.26     10.64 o 
  -2   9   9        7.72        4.46      3.19 o 
  -1   9   9      253.76      255.01      9.33 o 
   0   9   9      278.11      299.73      8.20 o 
   1   9   9      115.03      125.21      6.17 o 
   2   9   9        0.76        6.39      3.86 o 
   3   9   9      157.87      133.35      8.36 o 
   4   9   9        0.34        1.32      5.31 o 
   5   9   9       48.60       51.90     11.10 o 
   6   9   9      241.24      237.79     18.88 o 
   7   9   9        9.68       11.46     12.49 o 
  -9  10   9       31.66       32.74      8.64 o 
  -8  10   9        3.43        0.41      6.08 o 
  -7  10   9       94.54       81.42      9.10 o 
  -6  10   9      104.80      113.74      9.31 o 
  -5  10   9      421.87      421.18     16.74 o 
  -4  10   9      424.10      466.55     21.43 o 
  -3  10   9      100.93       97.85      7.73 o 
  -2  10   9      362.42      370.33     12.15 o 
  -1  10   9       90.03       79.02      5.30 o 
   0  10   9      190.85      232.10      7.73 o 
   1  10   9      217.86      205.66     13.46 o 
   2  10   9     1021.66      979.16     16.64 o 
   3  10   9        8.50       12.29      5.54 o 
   4  10   9      348.09      341.84     18.54 o 
   5  10   9        3.22        0.73      9.23 o 
   6  10   9       14.52       25.82     11.22 o 
  -9  11   9        5.42        2.00      7.85 o 
  -8  11   9        1.12        0.15      6.01 o 
  -7  11   9       57.90       75.68      9.04 o 
  -6  11   9        6.45       14.73      6.08 o 
  -5  11   9      672.65      647.95     21.02 o 
  -4  11   9       44.83       59.95      7.49 o 
  -3  11   9      437.54      453.75     13.90 o 
  -2  11   9      101.74      116.04      8.28 o 
  -1  11   9      997.44     1033.85     19.56 o 
   0  11   9        2.37        1.31      3.63 o 
   1  11   9        4.63        2.85      3.43 o 
   2  11   9       21.10       20.90      4.92 o 
   3  11   9        0.25        3.59      5.97 o 
   4  11   9        7.28       10.13      8.79 o 
   5  11   9        9.38        4.89      9.80 o 
   6  11   9        1.20        0.00      9.81 o 
  -8  12   9        1.01        8.45      6.57 o 
  -7  12   9        7.04        6.61      6.25 o 
  -6  12   9      155.22      152.93     10.82 o 
  -5  12   9      100.60      101.91      9.21 o 
  -4  12   9        3.17        9.27      5.64 o 
  -3  12   9     1157.20     1156.33     47.14 o 
  -2  12   9      176.67      153.35     11.18 o 
  -1  12   9        4.21        4.94      5.26 o 
   0  12   9       99.25       96.39      6.51 o 
   1  12   9      548.95      611.86     12.95 o 
   2  12   9      331.41      321.78     11.43 o 
   3  12   9      149.83      151.58     13.79 o 
   4  12   9       20.58       24.93     10.35 o 
   5  12   9        1.77        3.77      9.31 o 
   6  12   9        0.01        4.07     10.09 o 
  -8  13   9       50.45       48.84      9.11 o 
  -7  13   9        1.35       14.50      6.72 o 
  -6  13   9        5.33        8.53      6.20 o 
  -5  13   9        0.55        5.83      5.89 o 
  -4  13   9      211.02      220.13     11.80 o 
  -3  13   9        2.90        4.60      5.62 o 
  -2  13   9      767.27      733.93     21.50 o 
  -1  13   9      830.89      751.62     30.49 o 
   0  13   9      129.42      136.47     15.06 o 
   1  13   9      165.36      174.81      9.09 o 
   2  13   9       26.08       14.58      5.79 o 
   3  13   9       28.79       23.32      9.23 o 
   4  13   9       10.64       11.18      9.18 o 
   5  13   9       17.32       29.50     11.50 o 
   6  13   9       17.77       24.10     21.86 o 
  -8  14   9        0.55        0.00     16.82 o 
  -7  14   9        9.91       10.48      7.18 o 
  -6  14   9        8.02       15.09      7.07 o 
  -5  14   9        4.47        0.03      5.93 o 
  -4  14   9        0.20        0.64      5.88 o 
  -3  14   9       11.90       18.27      6.19 o 
  -2  14   9       87.43       98.92      8.74 o 
  -1  14   9       32.81       32.74      6.80 o 
   0  14   9      247.11      136.91     47.21 o 
   1  14   9      278.52      292.56     11.57 o 
   2  14   9       61.34       73.07     10.96 o 
   3  14   9       17.74       25.50      9.64 o 
   4  14   9       55.37       51.01     11.65 o 
   5  14   9        9.71        9.75     11.17 o 
  -7  15   9        7.69        4.89      7.05 o 
  -6  15   9       44.23       51.61      8.97 o 
  -5  15   9        0.78        0.00      5.97 o 
  -4  15   9      170.84      172.70     11.58 o 
  -3  15   9       42.35       55.63      8.23 o 
  -2  15   9       38.76       33.25      7.08 o 
  -1  15   9      651.52      701.70     32.10 o 
   0  15   9        0.61        0.00      6.35 o 
   1  15   9       98.11       93.73      9.16 o 
   2  15   9       59.80       62.87     11.07 o 
   3  15   9        0.07        5.61     11.10 o 
   4  15   9       70.82       56.84     27.29 o 
   5  15   9        0.04        0.00     10.92 o 
  -7  16   9       40.64       32.57     14.01 o 
  -6  16   9      103.08       99.66     10.96 o 
  -5  16   9        0.89        0.00      6.49 o 
  -4  16   9       32.80       26.46      7.61 o 
  -3  16   9        3.61        0.87      6.09 o 
  -2  16   9        4.60        3.02      7.04 o 
  -1  16   9       31.29       39.92      8.51 o 
   0  16   9        2.81        4.45      7.17 o 
   1  16   9      469.48      429.91     34.19 o 
   2  16   9       88.59       97.16     12.62 o 
   3  16   9       40.06       44.45     14.07 o 
   4  16   9       11.28       13.51     13.46 o 
  -6  17   9      118.46      154.71     12.67 o 
  -5  17   9        0.58        0.42      7.34 o 
  -4  17   9       12.65       12.43      7.78 o 
  -3  17   9       45.40       48.75     10.17 o 
  -2  17   9        3.19        9.54      7.74 o 
  -1  17   9       22.71        5.06      6.94 o 
   0  17   9        7.14        8.02     11.85 o 
   1  17   9       78.94       90.80     21.30 o 
   2  17   9       87.05      124.43     23.54 o 
   3  17   9        8.13       14.57     13.08 o 
   4  17   9       31.59       26.44     13.41 o 
  -5  18   9       55.83       46.71      9.42 o 
  -4  18   9       16.81       20.99     10.15 o 
  -3  18   9        4.56        6.87      8.48 o 
  -2  18   9       15.79        9.02      8.65 o 
  -1  18   9       41.48       44.71     10.00 o 
   0  18   9        6.26        0.89     11.29 o 
   1  18   9       33.24       43.72     17.94 o 
   2  18   9        2.92        7.85     15.13 o 
   3  18   9        5.80       15.10     13.67 o 
  -4  19   9       11.28       14.48     10.05 o 
  -3  19   9       71.09       89.93     12.53 o 
  -2  19   9        3.11        0.97      9.03 o 
  -1  19   9        0.76       14.08     13.97 o 
   0  19   9       18.63       23.20     13.73 o 
   1  19   9        2.10        3.36     15.69 o 
   2  19   9       36.27       41.48     19.06 o 
  -3  20   9        2.96        3.30     11.00 o 
  -2  20   9        0.68        5.41     10.77 o 
  -1  20   9       14.63       24.35     14.95 o 
   0  20   9       42.48       39.38     16.27 o 
   1  20   9        7.21       15.69     17.38 o 
 -10   0  10       61.49       43.04     28.87 o 
  -8   0  10        0.42        0.00      8.51 o 
  -6   0  10       12.61       11.13      5.52 o 
  -4   0  10      189.97      145.59      8.80 o 
  -2   0  10      338.16      367.24     11.55 o 
   0   0  10      183.35      318.25     16.13 o 
   2   0  10     1113.74     1117.66     36.06 o 
   4   0  10     1747.20     1897.50     34.95 o 
   6   0  10        0.09        0.59      9.03 o 
 -10   1  10       55.80       41.89     11.32 o 
  -9   1  10      121.07      122.04     11.68 o 
  -8   1  10      133.16       92.22     51.32 o 
  -7   1  10      368.71      327.75     44.62 o 
  -6   1  10        1.21        3.37      3.45 o 
  -5   1  10        7.50       12.74      3.84 o 
  -4   1  10       25.88       21.52      3.46 o 
  -3   1  10        1.36        1.85      2.59 o 
  -2   1  10       36.16       45.79      3.98 o 
  -1   1  10      721.83      618.12     13.67 o 
   0   1  10       60.28       82.47      4.77 o 
   1   1  10       25.12       35.43      3.95 o 
   2   1  10      291.77      267.75      9.79 o 
   3   1  10       68.30       70.08      6.64 o 
   4   1  10        0.22        6.50      5.24 o 
   5   1  10        2.81        5.85      5.64 o 
   6   1  10      121.84      118.78      9.83 o 
   7   1  10       25.99       29.55      8.50 o 
 -10   2  10        8.95       13.91      9.94 o 
  -9   2  10       55.91       54.20     10.74 o 
  -8   2  10       68.93       73.40      9.57 o 
  -7   2  10      335.08      371.19     12.12 o 
  -6   2  10        2.58        1.28      4.08 o 
  -5   2  10        7.32       13.22      3.15 o 
  -4   2  10        7.66        7.38      3.07 o 
  -3   2  10      433.85      331.89      8.05 o 
  -2   2  10      435.79      413.55     11.45 o 
  -1   2  10      459.23      432.97     10.86 o 
   0   2  10      250.72      249.50      7.12 o 
   1   2  10     1930.55     1910.78     28.31 o 
   2   2  10      155.75      164.61      8.26 o 
   3   2  10      741.13      847.78     16.28 o 
   4   2  10        4.97        0.00      4.86 o 
   5   2  10      188.05      218.46     11.11 o 
   6   2  10        1.54        6.92      6.76 o 
   7   2  10       10.28       13.72      7.73 o 
 -10   3  10        0.39        0.00      8.54 o 
  -9   3  10        5.24        8.97      8.89 o 
  -8   3  10      324.51      294.07     13.09 o 
  -7   3  10       56.32       43.41      6.29 o 
  -6   3  10      341.51      348.18     11.97 o 
  -5   3  10        0.01        7.46      3.37 o 
  -4   3  10      167.69      154.65      6.38 o 
  -3   3  10      121.39      120.69     11.38 o 
  -2   3  10      315.27      384.37      8.46 o 
  -1   3  10       26.32       18.35      3.38 o 
   0   3  10        1.46        1.07      2.75 o 
   1   3  10      410.37      389.44      8.68 o 
   2   3  10        6.42       13.15      4.43 o 
   3   3  10       19.42       31.50      5.61 o 
   4   3  10       17.40       22.13      5.86 o 
   5   3  10        9.67       17.80      6.43 o 
   6   3  10       34.82       44.76      7.99 o 
   7   3  10        7.53        6.91      7.27 o 
 -10   4  10      155.95      152.10     19.94 o 
  -9   4  10       72.11       55.36     11.58 o 
  -8   4  10      277.58      284.06     13.16 o 
  -7   4  10      127.85      140.15      9.54 o 
  -6   4  10        2.10        6.00      4.27 o 
  -5   4  10     1760.26     1643.89     41.04 o 
  -4   4  10      895.42      868.54     13.74 o 
  -3   4  10        1.74        6.77      3.00 o 
  -2   4  10      237.12      230.49     19.04 o 
  -1   4  10        0.09        0.85      2.83 o 
   0   4  10     1155.82     1139.88     14.49 o 
   1   4  10      388.78      357.57      9.37 o 
   2   4  10      503.24      488.74     12.30 o 
   3   4  10       58.04       61.74      6.62 o 
   4   4  10      620.12      630.69     15.44 o 
   5   4  10        4.31        6.67      5.91 o 
   6   4  10       39.05       26.99     12.40 o 
   7   4  10        2.68        6.21      9.01 o 
 -10   5  10        1.61        0.00     10.00 o 
  -9   5  10        0.55        1.88      6.12 o 
  -8   5  10       17.47       25.02      7.12 o 
  -7   5  10      128.52      132.93      9.68 o 
  -6   5  10       74.69       95.18      7.42 o 
  -5   5  10       55.17       63.06      6.03 o 
  -4   5  10      271.75      282.47      8.01 o 
  -3   5  10       29.43       20.79      3.58 o 
  -2   5  10        0.44        0.00      2.76 o 
  -1   5  10      599.06      641.06     11.52 o 
   0   5  10       16.44       23.63      3.85 o 
   1   5  10      401.38      383.73      9.88 o 
   2   5  10       79.07       79.73      6.71 o 
   3   5  10       29.52       26.05      5.67 o 
   4   5  10       35.82       32.07      6.46 o 
   5   5  10        1.41        4.43      5.21 o 
   6   5  10       85.70       73.18      8.94 o 
   7   5  10       17.78       29.63     10.27 o 
  -9   6  10       42.35       53.76      8.64 o 
  -8   6  10       48.01       56.74      8.23 o 
  -7   6  10      201.23      218.59     11.74 o 
  -6   6  10      779.98      743.69     24.26 o 
  -5   6  10       92.28      103.66      7.26 o 
  -4   6  10      134.98      121.83      7.14 o 
  -3   6  10      210.21      186.81      6.78 o 
  -2   6  10       13.57        7.60      3.23 o 
  -1   6  10      872.46      801.74     18.78 o 
   0   6  10       75.42       69.27      4.92 o 
   1   6  10     3108.52     3021.63     42.99 o 
   2   6  10      137.81      141.50      8.07 o 
   3   6  10      591.70      598.18     14.40 o 
   4   6  10       33.47       29.88      6.18 o 
   5   6  10      493.88      545.85     15.60 o 
   6   6  10        0.65        1.40      8.54 o 
   7   6  10       41.44       46.44     13.40 o 
  -9   7  10       14.06       12.62      7.35 o 
  -8   7  10      437.23      430.16     15.97 o 
  -7   7  10        1.11        0.00      5.25 o 
  -6   7  10       72.58       61.06      7.59 o 
  -5   7  10       25.36       33.81      6.13 o 
  -4   7  10        1.63        0.00      3.67 o 
  -3   7  10      169.10      177.98      6.83 o 
  -2   7  10      159.64      125.30      5.94 o 
  -1   7  10        1.55        6.26      3.30 o 
   0   7  10       12.09       11.18      3.23 o 
   1   7  10       93.80      100.16      6.34 o 
   2   7  10      144.08      130.42      8.08 o 
   3   7  10       51.00       43.42      6.51 o 
   4   7  10       29.11       37.78      6.55 o 
   5   7  10        0.62        8.57      6.64 o 
   6   7  10        1.21       10.79     11.52 o 
   7   7  10        2.54        0.00     15.06 o 
  -9   8  10       26.88       22.04      7.57 o 
  -8   8  10       43.37       55.38      8.80 o 
  -7   8  10       72.09       67.06      8.42 o 
  -6   8  10        0.61        0.00      5.02 o 
  -5   8  10      345.96      353.74     12.96 o 
  -4   8  10      482.15      498.34     16.48 o 
  -3   8  10      320.01      321.16     10.36 o 
  -2   8  10      205.21      199.04      7.29 o 
  -1   8  10        0.03        5.95      3.41 o 
   0   8  10       20.21       25.36      4.20 o 
   1   8  10      271.62      250.85      8.92 o 
   2   8  10       85.40       99.41      7.49 o 
   3   8  10       36.78       26.23     10.07 o 
   4   8  10      405.69      411.95     13.57 o 
   5   8  10        7.10       19.09      8.16 o 
   6   8  10      145.73      145.56     16.90 o 
  -9   9  10        0.12        7.17      7.37 o 
  -8   9  10       13.57       11.60      6.67 o 
  -7   9  10      103.48       99.18      9.68 o 
  -6   9  10        8.52        4.11      5.42 o 
  -5   9  10        2.04        0.00      4.92 o 
  -4   9  10       66.04       59.57      7.01 o 
  -3   9  10      576.57      581.42     26.77 o 
  -2   9  10      608.38      514.27     14.80 o 
  -1   9  10      609.05      652.76     12.36 o 
   0   9  10      357.22      318.27      8.90 o 
   1   9  10      219.57      181.65     16.86 o 
   2   9  10       81.52       75.00      6.92 o 
   3   9  10        1.24       13.49      5.73 o 
   4   9  10        0.28        0.00      5.82 o 
   5   9  10        0.08        4.10      9.17 o 
   6   9  10       19.60       17.73     11.75 o 
  -9  10  10       21.02       21.34      9.27 o 
  -8  10  10        1.52        0.00      6.26 o 
  -7  10  10      121.50      123.80     10.44 o 
  -6  10  10        2.71        0.00      5.28 o 
  -5  10  10      156.91      164.73     10.50 o 
  -4  10  10      357.23      353.62     13.04 o 
  -3  10  10       34.15       28.00      6.06 o 
  -2  10  10       89.09      103.28      8.05 o 
  -1  10  10     1075.32     1041.33     15.33 o 
   0  10  10      351.38      337.25      9.32 o 
   1  10  10      851.21      867.37     15.15 o 
   2  10  10      127.98       96.95     22.69 o 
   3  10  10      138.36      135.43      9.06 o 
   4  10  10      163.59      159.31     14.88 o 
   5  10  10      373.90      387.25     20.79 o 
   6  10  10        3.34        2.14     10.49 o 
  -8  11  10       41.67       53.14      9.12 o 
  -7  11  10       83.12      106.50     10.18 o 
  -6  11  10      238.35      212.96     12.05 o 
  -5  11  10       21.71       12.49      5.81 o 
  -4  11  10        0.00        0.00      5.14 o 
  -3  11  10      226.69      221.49     11.08 o 
  -2  11  10        0.46        0.00      4.86 o 
  -1  11  10        0.03        0.00      4.00 o 
   0  11  10      266.38      271.56      8.91 o 
   1  11  10      198.14      188.01      8.61 o 
   2  11  10      103.26       80.54     12.85 o 
   3  11  10        1.68        2.78      6.39 o 
   4  11  10      210.69      208.65     16.58 o 
   5  11  10       26.40       23.81     11.41 o 
   6  11  10        0.05        0.18     10.73 o 
  -8  12  10       66.91       62.70      9.52 o 
  -7  12  10       19.72       27.60      7.57 o 
  -6  12  10        9.96       13.79      6.49 o 
  -5  12  10       13.25       11.58      6.48 o 
  -4  12  10        6.72        1.69      5.46 o 
  -3  12  10      155.31      138.54      9.70 o 
  -2  12  10      169.86      148.40     10.02 o 
  -1  12  10       79.40      100.34      8.51 o 
   0  12  10      362.12      363.76     10.83 o 
   1  12  10        9.56        4.81      4.02 o 
   2  12  10      234.12      240.29     12.12 o 
   3  12  10      116.01      116.76     13.27 o 
   4  12  10       84.86       90.31     13.24 o 
   5  12  10        5.59       10.35     11.18 o 
  -8  13  10       33.82       52.36     15.44 o 
  -7  13  10       13.39       22.67      7.64 o 
  -6  13  10       30.17       17.86      6.78 o 
  -5  13  10       23.78       15.91      6.69 o 
  -4  13  10        0.01        0.00      5.55 o 
  -3  13  10       39.10       53.63      7.69 o 
  -2  13  10       75.37       87.31      8.64 o 
  -1  13  10        6.11       12.50      5.94 o 
   0  13  10      198.42      198.93      9.14 o 
   1  13  10      753.15      705.89     17.34 o 
   2  13  10       73.21       80.05      8.90 o 
   3  13  10       40.69       31.14     18.55 o 
   4  13  10        0.01        2.56      9.57 o 
   5  13  10       10.83        1.85     10.41 o 
  -7  14  10       56.69       42.14      8.62 o 
  -6  14  10      103.38      120.40     11.05 o 
  -5  14  10       79.03       74.29      9.45 o 
  -4  14  10      140.14      109.75      9.99 o 
  -3  14  10        0.08        3.41      5.95 o 
  -2  14  10       11.46       13.18      6.42 o 
  -1  14  10      289.38      306.41     14.72 o 
   0  14  10      239.72      193.13     31.55 o 
   1  14  10        1.21        6.39      6.45 o 
   2  14  10        5.31       12.57     11.87 o 
   3  14  10      212.14      187.17     16.26 o 
   4  14  10       40.35       40.55     11.65 o 
   5  14  10        0.02        4.14     10.90 o 
  -7  15  10       30.32       26.24     11.26 o 
  -6  15  10        0.68        0.00      6.74 o 
  -5  15  10        3.03        5.63      7.03 o 
  -4  15  10       50.15       51.91      8.67 o 
  -3  15  10       17.33       23.87      7.15 o 
  -2  15  10       71.25       95.49      9.32 o 
  -1  15  10       22.08       38.76      8.89 o 
   0  15  10       47.98       22.95     15.86 o 
   1  15  10      462.34      439.55     20.16 o 
   2  15  10       50.61       54.96     13.97 o 
   3  15  10       10.93       15.82     11.87 o 
   4  15  10        0.37        3.94     10.65 o 
  -6  16  10       37.98       47.49      9.61 o 
  -5  16  10       82.29       91.58     10.75 o 
  -4  16  10      123.21      110.94     10.75 o 
  -3  16  10      124.18       96.66      9.93 o 
  -2  16  10       40.94       52.27      9.80 o 
  -1  16  10        9.23        9.26      7.77 o 
   0  16  10        0.39        3.43      7.63 o 
   1  16  10        6.32       14.01     15.69 o 
   2  16  10       58.58       65.29     15.26 o 
   3  16  10       10.34        4.07     12.04 o 
   4  16  10       42.10       50.45     15.26 o 
  -6  17  10       38.41       61.09     20.74 o 
  -5  17  10        1.10        5.17      7.69 o 
  -4  17  10       11.31        2.72      7.19 o 
  -3  17  10       10.00       11.80      8.48 o 
  -2  17  10      101.91      110.80     12.26 o 
  -1  17  10       25.81       28.57      9.09 o 
   0  17  10       67.85       51.59     27.18 o 
   1  17  10       29.35       67.26     20.18 o 
   3  17  10       46.76       29.11     19.90 o 
  -5  18  10       24.93       34.19     11.41 o 
  -4  18  10       43.47       27.95     10.29 o 
  -3  18  10       30.76       29.58     10.18 o 
  -2  18  10        9.11        9.47      9.20 o 
  -1  18  10       51.53       22.86     17.07 o 
   0  18  10       39.79       29.43     18.50 o 
   1  18  10        0.79       10.65     15.69 o 
  -4  19  10        3.92        1.89     12.21 o 
  -3  19  10        4.56        3.66      9.42 o 
  -2  19  10        4.30       18.56      9.90 o 
  -1  19  10       53.34       66.59     17.55 o 
   0  19  10       11.29        6.20     13.72 o 
   1  19  10       43.26       43.16     21.86 o 
  -1  20  10        5.47        8.04     14.95 o 
  -9   0  11      149.42      128.57     17.43 o 
  -7   0  11      249.96      239.33     19.42 o 
  -5   0  11      172.81      177.68     10.47 o 
  -3   0  11       57.29       36.97      5.80 o 
  -1   0  11      353.49      311.03     11.43 o 
   1   0  11       74.90       65.07      8.52 o 
   3   0  11        8.16        0.00      6.46 o 
   5   0  11        3.85        6.64      8.83 o 
   7   0  11       84.76      102.41     15.98 o 
 -10   1  11        0.91        0.00      9.68 o 
  -9   1  11        0.19        0.00      7.14 o 
  -8   1  11       52.95       39.46     17.82 o 
  -7   1  11      615.54      593.17     14.88 o 
  -6   1  11     1452.08     1444.45     20.81 o 
  -5   1  11     2172.74     2292.97     35.80 o 
  -4   1  11      547.58      584.94     10.91 o 
  -3   1  11       13.23        5.12      3.02 o 
  -2   1  11     1172.37     1088.12     24.07 o 
  -1   1  11      228.87      253.25      8.11 o 
   0   1  11        2.45        3.30      3.14 o 
   1   1  11        8.12       11.94      4.28 o 
   2   1  11       57.62       51.41      6.08 o 
   3   1  11        8.64       15.87      5.36 o 
   4   1  11       85.01      102.97      8.51 o 
   5   1  11        1.03        0.00      5.86 o 
   6   1  11       14.71       25.17      7.74 o 
   7   1  11        0.04        6.71      8.07 o 
 -10   2  11       42.01       49.84     12.27 o 
  -9   2  11        0.31        4.40      8.17 o 
  -8   2  11      386.50      384.58     17.15 o 
  -7   2  11      309.60      279.46     11.20 o 
  -6   2  11        0.06        0.00      4.17 o 
  -5   2  11      272.37      247.34     13.90 o 
  -4   2  11        3.88       12.10      3.64 o 
  -3   2  11       80.08       71.41      4.98 o 
  -2   2  11       14.94       16.49      3.59 o 
  -1   2  11       10.24       11.95      3.41 o 
   0   2  11      151.91      185.43      6.97 o 
   1   2  11       21.84       23.84      4.92 o 
   2   2  11        8.97       28.55      5.25 o 
   3   2  11        1.45        1.52      4.78 o 
   4   2  11       51.70       68.17      7.69 o 
   5   2  11        2.10        0.54      6.06 o 
   6   2  11      106.11      109.86     10.19 o 
   7   2  11        1.90        2.10      7.79 o 
  -9   3  11       21.33       15.86      9.86 o 
  -8   3  11      196.50      203.68     11.89 o 
  -7   3  11       78.22       90.14      7.72 o 
  -6   3  11      771.08      798.30     16.35 o 
  -5   3  11     1551.81     1650.55     32.14 o 
  -4   3  11        5.43        0.80      2.89 o 
  -3   3  11       53.80       65.41      4.92 o 
  -2   3  11      819.42      752.45     15.28 o 
  -1   3  11      191.88      186.48      6.90 o 
   0   3  11     1302.57     1260.29     15.03 o 
   1   3  11      684.81      700.10     14.56 o 
   2   3  11      102.58      100.78      7.50 o 
   3   3  11       27.73       25.56      6.07 o 
   4   3  11       17.36       14.74      5.85 o 
   5   3  11       11.84       11.54      6.52 o 
   6   3  11       21.28       25.30      7.73 o 
   7   3  11        0.18        6.47      8.06 o 
  -9   4  11       57.99       59.44     12.28 o 
  -8   4  11        2.28        2.73      5.87 o 
  -7   4  11      117.53      120.81      9.58 o 
  -6   4  11      293.15      305.15     11.40 o 
  -5   4  11      275.77      291.52     10.74 o 
  -4   4  11       70.96       75.40      5.40 o 
  -3   4  11       28.37       38.75      4.33 o 
  -2   4  11       36.51       40.66      4.37 o 
  -1   4  11      643.19      721.01     13.73 o 
   0   4  11      289.15      302.39      8.51 o 
   1   4  11        0.41        3.91      4.40 o 
   2   4  11        0.13        0.00      4.45 o 
   3   4  11      850.20      819.26     17.00 o 
   4   4  11       14.87       15.24      6.25 o 
   5   4  11       64.58       77.60      8.79 o 
   6   4  11        3.84        5.47      7.36 o 
   7   4  11       76.43       70.65     15.18 o 
  -9   5  11       50.39       59.08      8.98 o 
  -8   5  11      113.80      106.33      9.97 o 
  -7   5  11       16.71       19.88      6.29 o 
  -6   5  11     1707.64     1732.85     37.73 o 
  -5   5  11       31.97       57.15      6.36 o 
  -4   5  11      279.95      279.18      8.42 o 
  -3   5  11      472.85      444.66      9.86 o 
  -2   5  11      272.16      272.50      8.59 o 
  -1   5  11     1181.64     1084.15     15.48 o 
   0   5  11      279.91      239.77      7.99 o 
   1   5  11      188.31      178.12      8.78 o 
   2   5  11       60.16       63.87      6.83 o 
   3   5  11       41.72       35.17      6.49 o 
   4   5  11       10.25        9.72      6.21 o 
   5   5  11       18.17       20.55      7.10 o 
   6   5  11        4.78        0.00      6.66 o 
  -9   6  11       15.26       13.67      7.19 o 
  -8   6  11      190.19      210.31     12.51 o 
  -7   6  11       30.99       22.58      6.77 o 
  -6   6  11        0.74        0.00      5.06 o 
  -5   6  11      715.19      665.76     17.61 o 
  -4   6  11      550.88      470.48     12.44 o 
  -3   6  11      869.49      861.11     20.74 o 
  -2   6  11       47.96       72.91      5.29 o 
  -1   6  11      503.85      452.37     39.29 o 
   0   6  11      413.44      455.13     10.18 o 
   1   6  11        1.63        5.65      4.10 o 
   2   6  11       11.58       11.13      5.19 o 
   3   6  11       65.65       69.33      7.50 o 
   4   6  11        6.89        9.73      6.06 o 
   5   6  11        0.38        4.58      6.35 o 
   6   6  11        0.62        4.21      8.92 o 
  -9   7  11        5.99       12.55      7.48 o 
  -8   7  11        3.69        0.13      5.82 o 
  -7   7  11        5.52        6.48      5.94 o 
  -6   7  11      146.08      171.67     10.62 o 
  -5   7  11      877.92      851.11     35.95 o 
  -4   7  11      236.00      244.87     14.20 o 
  -3   7  11      199.63      157.62      6.99 o 
  -2   7  11     1075.36     1017.33     20.42 o 
  -1   7  11        8.55        9.43      3.80 o 
   0   7  11      989.72      887.45     17.20 o 
   1   7  11      108.30      101.80      6.79 o 
   2   7  11        0.66        2.68      5.19 o 
   3   7  11        3.98        0.00      5.20 o 
   4   7  11       39.66       25.83      6.14 o 
   5   7  11        0.75        0.06      6.72 o 
   6   7  11       17.03       11.59     12.06 o 
  -9   8  11      170.43      202.73     13.37 o 
  -8   8  11        5.85       13.71      6.87 o 
  -7   8  11      131.95      166.59     11.40 o 
  -6   8  11       10.58       13.39      6.02 o 
  -5   8  11       10.08       13.11      5.52 o 
  -4   8  11        1.16        3.27      4.70 o 
  -3   8  11       67.25       78.81      6.76 o 
  -2   8  11      304.26      332.26      9.26 o 
  -1   8  11      276.65      236.64      8.24 o 
   0   8  11      148.14      161.16     10.17 o 
   1   8  11      385.55      381.11     10.79 o 
   2   8  11        6.93        4.78      5.47 o 
   3   8  11      581.65      559.41     16.79 o 
   4   8  11        9.20       27.89      6.98 o 
   5   8  11       12.28        0.00      8.88 o 
   6   8  11       39.93       27.99     12.59 o 
  -9   9  11        1.20        0.00      8.00 o 
  -8   9  11       48.62       57.64      9.04 o 
  -7   9  11        3.02        0.00      5.45 o 
  -6   9  11      149.80      163.16     12.24 o 
  -5   9  11        0.50        0.00      5.17 o 
  -4   9  11      619.46      591.46     22.35 o 
  -3   9  11       39.35       35.70      6.64 o 
  -2   9  11      873.35      874.09     13.71 o 
  -1   9  11       50.71       42.07      5.05 o 
   0   9  11      192.97      179.65      7.75 o 
   1   9  11      192.82      160.71      8.07 o 
   2   9  11      247.00      225.68     10.61 o 
   3   9  11       24.02        8.06      5.06 o 
   4   9  11       23.08       19.51      6.87 o 
   5   9  11       42.66       24.44     10.83 o 
   6   9  11       64.41       58.47     14.54 o 
  -8  10  11       56.47       83.86     10.31 o 
  -7  10  11        4.82        4.03      6.09 o 
  -6  10  11        1.60        0.00      5.61 o 
  -5  10  11       18.20       16.27      6.13 o 
  -4  10  11      245.50      266.80     18.72 o 
  -3  10  11        8.84        1.11      5.08 o 
  -2  10  11       13.72       25.02      6.09 o 
  -1  10  11      193.75      215.18      8.25 o 
   0  10  11      165.59      165.39      7.59 o 
   1  10  11       33.87       30.22      5.51 o 
   2  10  11       20.70       17.41      6.04 o 
   3  10  11        0.30        0.25      5.99 o 
   4  10  11        2.35        4.51      9.13 o 
   5  10  11       13.58       19.86     10.99 o 
  -8  11  11       34.11       24.21      8.16 o 
  -7  11  11       16.28       15.44      7.13 o 
  -6  11  11        0.49        0.00      5.45 o 
  -5  11  11       22.30       21.54      6.79 o 
  -4  11  11       14.93       13.72      6.05 o 
  -3  11  11      578.39      527.43     23.71 o 
  -2  11  11       16.68       16.60      6.01 o 
  -1  11  11      138.42      153.82     12.17 o 
   0  11  11      354.53      319.32      9.84 o 
   1  11  11       13.55       11.62      5.18 o 
   2  11  11      129.00       66.81     20.72 o 
   3  11  11      126.29      123.72     10.60 o 
   4  11  11       92.33       78.90     12.97 o 
   5  11  11        1.77        7.19     11.21 o 
  -8  12  11      116.99      134.26     13.80 o 
  -7  12  11       13.00       11.48      7.46 o 
  -6  12  11       73.91       80.24      9.47 o 
  -5  12  11       98.56      110.17     10.20 o 
  -4  12  11       48.21       58.37      8.25 o 
  -3  12  11       21.80       17.14      6.42 o 
  -2  12  11      200.96      193.99     10.95 o 
  -1  12  11      381.13      383.23     15.74 o 
   0  12  11        0.25        0.75      4.79 o 
   1  12  11       31.02       29.08      5.90 o 
   2  12  11       75.56       62.96      8.84 o 
   3  12  11       83.56       62.08     11.68 o 
   4  12  11        1.58       13.55     10.40 o 
   5  12  11        1.24        2.66     10.44 o 
  -7  13  11       33.68       19.49      7.50 o 
  -6  13  11      114.15      122.59     10.92 o 
  -5  13  11       48.47       44.10      8.46 o 
  -4  13  11        0.94        5.13      6.16 o 
  -3  13  11        0.23        1.66      5.98 o 
  -2  13  11       10.47       17.84      6.74 o 
  -1  13  11      144.53      123.91     14.39 o 
   0  13  11      353.56      373.23     12.82 o 
   1  13  11        4.11        3.39      5.38 o 
   2  13  11        0.00        0.00      6.64 o 
   3  13  11       95.93       81.47     18.32 o 
   4  13  11       14.61       17.09     11.70 o 
   5  13  11       15.66        8.41     22.42 o 
  -7  14  11       44.36       33.74      8.31 o 
  -6  14  11        1.57        1.56      6.97 o 
  -5  14  11       11.73       12.98      7.54 o 
  -4  14  11        0.05        0.00      6.22 o 
  -3  14  11      119.81      110.11     10.00 o 
  -2  14  11       65.42       78.46      9.01 o 
  -1  14  11      231.44      215.86     12.11 o 
   0  14  11        7.74       20.86      8.11 o 
   1  14  11        4.47        4.26      7.02 o 
   2  14  11        0.27        6.30     12.33 o 
   3  14  11        1.62       16.22     10.09 o 
   4  14  11        2.87        2.35     10.04 o 
  -6  15  11        1.28        1.56      7.19 o 
  -5  15  11      126.71      143.49     11.84 o 
  -4  15  11       27.57       31.73      8.04 o 
  -3  15  11       15.13       20.62      7.46 o 
  -2  15  11        7.88        6.91      6.73 o 
  -1  15  11       15.50       14.85      8.23 o 
   0  15  11       42.94       42.54      9.57 o 
   1  15  11       29.42       25.30     10.42 o 
   2  15  11      108.57      108.13     16.84 o 
   3  15  11       28.69       38.03     13.85 o 
   4  15  11       88.77       83.75     17.82 o 
  -6  16  11        3.17        5.04     15.13 o 
  -5  16  11        0.62        0.44      7.30 o 
  -4  16  11        6.68       12.56      7.51 o 
  -3  16  11        0.82        0.00      6.46 o 
  -2  16  11       63.76       39.21      9.87 o 
  -1  16  11        1.16        5.59      8.07 o 
   0  16  11       38.65        6.17      8.72 o 
   1  16  11      156.56      156.38     26.34 o 
   2  16  11       31.79       34.10     14.07 o 
   3  16  11       93.15       90.35     18.62 o 
  -5  17  11        0.17        0.00      9.55 o 
  -4  17  11       43.19       51.64      9.50 o 
  -3  17  11        0.33        0.00      8.48 o 
  -2  17  11       35.20       45.88     10.61 o 
  -1  17  11        9.40       12.92      9.26 o 
   0  17  11       23.38       28.59     18.50 o 
   1  17  11       19.42        6.17     15.69 o 
  -4  18  11       29.06       36.75     15.22 o 
  -3  18  11       32.48       26.56     10.26 o 
  -2  18  11       41.72       58.28     11.41 o 
  -1  18  11        9.13        1.70      9.20 o 
   0  18  11        2.82        1.12     15.13 o 
   1  18  11        6.09        2.80     15.69 o 
  -2  19  11        0.26        0.00      9.34 o 
  -1  19  11        5.24       21.90     14.17 o 
   0  19  11      116.60      130.04     26.90 o 
  -8   0  12       52.55       58.17     13.67 o 
  -6   0  12      441.32      420.61     15.33 o 
  -4   0  12        1.76        4.84      5.01 o 
  -2   0  12       12.49       16.62      5.29 o 
   0   0  12     1928.71     2084.60     47.05 o 
   2   0  12       82.54      108.01     11.42 o 
   4   0  12        0.10        6.39      8.65 o 
   6   0  12      178.09      163.43     17.28 o 
  -9   1  12       83.85       68.27     16.34 o 
  -8   1  12        0.14        4.14      6.90 o 
  -7   1  12       12.42        8.50      5.17 o 
  -6   1  12       32.81       29.43      4.84 o 
  -5   1  12        2.50        0.25      3.56 o 
  -4   1  12      762.57      731.03     15.09 o 
  -3   1  12     1816.77     1870.94     20.98 o 
  -2   1  12      862.48      813.40     13.89 o 
  -1   1  12       44.05       39.97      4.63 o 
   0   1  12     1462.26     1286.88     17.32 o 
   1   1  12       80.18       83.13      7.24 o 
   2   1  12       30.53       32.72      6.09 o 
   3   1  12       38.49       45.75      6.97 o 
   4   1  12       27.70       32.11      7.15 o 
   5   1  12       27.69       33.54      7.84 o 
   6   1  12       21.80       25.86      8.52 o 
  -9   2  12        0.00        4.58      8.40 o 
  -8   2  12       55.61       55.52      9.75 o 
  -7   2  12       28.56       24.61      6.05 o 
  -6   2  12       24.78       21.24      5.16 o 
  -5   2  12       39.23       34.70      4.85 o 
  -4   2  12       26.64       36.54      4.70 o 
  -3   2  12      182.29      227.32      8.01 o 
  -2   2  12      184.69      162.26      8.74 o 
  -1   2  12      273.27      269.86      8.45 o 
   0   2  12        0.33        0.00      3.42 o 
   1   2  12      951.36     1048.87     23.81 o 
   2   2  12        6.97       14.47      5.25 o 
   3   2  12        2.67        2.86      5.41 o 
   4   2  12       21.38       24.58      6.87 o 
   5   2  12       53.15       62.38      8.83 o 
   6   2  12        0.77        0.11      7.34 o 
  -9   3  12       31.46       23.73     10.42 o 
  -8   3  12       17.39       19.21      7.03 o 
  -7   3  12       43.28       36.12      6.58 o 
  -6   3  12      138.26      144.70      8.91 o 
  -5   3  12      368.71      322.18     12.27 o 
  -4   3  12      614.40      655.70     22.34 o 
  -3   3  12     1960.95     1973.47     21.19 o 
  -2   3  12      323.99      323.11      9.59 o 
  -1   3  12      153.66      128.33      6.42 o 
   0   3  12      932.19      863.34     13.45 o 
   1   3  12       23.25       24.86      5.58 o 
   2   3  12       40.34       33.76      6.23 o 
   3   3  12        0.97        7.74      5.74 o 
   4   3  12       24.27       18.89      6.71 o 
   5   3  12        1.67        1.42      6.55 o 
   6   3  12        0.01        0.00      7.42 o 
  -9   4  12        0.41        0.00      9.23 o 
  -8   4  12       33.91       33.16      7.45 o 
  -7   4  12      241.63      216.75     12.00 o 
  -6   4  12       28.16       34.45      6.19 o 
  -5   4  12       85.99       67.41      6.86 o 
  -4   4  12      695.97      686.63     12.56 o 
  -3   4  12      640.48      596.84     18.44 o 
  -2   4  12        0.87        3.47      3.50 o 
  -1   4  12      142.26      128.75      6.50 o 
   0   4  12      235.59      263.45      8.62 o 
   1   4  12      209.99      199.65      9.74 o 
   2   4  12      711.25      721.95     17.17 o 
   3   4  12        5.29        2.85      5.41 o 
   4   4  12      169.19      193.42     11.14 o 
   5   4  12        1.50        0.33      6.69 o 
   6   4  12       64.12       49.76      9.37 o 
  -9   5  12        4.85        8.39      9.76 o 
  -8   5  12       23.22        2.04      6.19 o 
  -7   5  12        2.07        1.64      5.82 o 
  -6   5  12      255.35      245.74     11.98 o 
  -5   5  12       14.54       26.51      5.68 o 
  -4   5  12      249.12      267.65      8.83 o 
  -3   5  12     2171.58     2268.18     41.20 o 
  -2   5  12        2.03        7.64      3.72 o 
  -1   5  12      662.08      637.50     11.96 o 
   0   5  12      581.96      557.75     14.56 o 
   1   5  12       27.79       34.54      6.19 o 
   2   5  12      301.06      291.17     11.46 o 
   3   5  12       17.15       18.42      6.25 o 
   4   5  12        7.49        3.87      6.38 o 
   5   5  12        0.12        0.00      7.00 o 
   6   5  12        1.52        0.00      7.67 o 
  -9   6  12        8.67       13.91      7.15 o 
  -8   6  12       22.62       14.59      6.89 o 
  -7   6  12       19.62       11.84      6.33 o 
  -6   6  12        0.51        0.69      5.43 o 
  -5   6  12        0.32        1.28      5.10 o 
  -4   6  12      259.64      250.74     10.25 o 
  -3   6  12        0.74        0.96      3.75 o 
  -2   6  12      114.49      109.72      6.32 o 
  -1   6  12      513.86      502.24     11.06 o 
   0   6  12      272.17      264.63      8.88 o 
   1   6  12      253.65      271.27     10.87 o 
   2   6  12      219.42      240.79     10.97 o 
   3   6  12       17.18       16.13      6.37 o 
   4   6  12        9.90       15.47      6.71 o 
   5   6  12        0.02        0.00      7.17 o 
   6   6  12        0.03        3.34      9.58 o 
  -9   7  12       31.07       20.22      9.01 o 
  -8   7  12        5.93        5.62      6.53 o 
  -7   7  12      141.54      145.13     11.01 o 
  -6   7  12       53.12       76.07      8.78 o 
  -5   7  12       60.98       57.18      7.72 o 
  -4   7  12      148.80      190.48     15.10 o 
  -3   7  12        3.04        0.00      3.60 o 
  -2   7  12     1170.02     1228.04     18.78 o 
  -1   7  12      728.33      708.92     16.32 o 
   0   7  12      469.38      515.52     12.49 o 
   1   7  12      231.21      205.57     10.88 o 
   2   7  12        2.41        0.43      5.45 o 
   3   7  12      135.67      132.96      9.72 o 
   4   7  12       53.54       64.82      8.47 o 
   5   7  12        0.18        0.00      6.86 o 
  -8   8  12       10.32       16.80      7.39 o 
  -7   8  12      172.85      158.09     11.55 o 
  -6   8  12       69.01       78.03      8.92 o 
  -5   8  12        5.71       16.72      5.96 o 
  -4   8  12      150.81      170.91     10.33 o 
  -3   8  12       26.12       28.22      5.67 o 
  -2   8  12      806.32      836.38     17.65 o 
  -1   8  12       14.99       20.25      4.76 o 
   0   8  12     1259.89     1288.36     26.24 o 
   1   8  12      131.53      126.80      8.76 o 
   2   8  12      518.42      514.31     15.46 o 
   3   8  12       39.76       40.22      7.47 o 
   4   8  12        5.08        7.45      6.21 o 
   5   8  12        2.19        0.00      9.95 o 
  -8   9  12       87.01       78.49     10.14 o 
  -7   9  12       82.52       92.00      9.86 o 
  -6   9  12       28.07       36.77      7.64 o 
  -5   9  12      150.89      169.37     10.85 o 
  -4   9  12       17.34       10.90      5.61 o 
  -3   9  12      160.17      192.63     10.87 o 
  -2   9  12      116.19      122.64      7.03 o 
  -1   9  12      849.87      870.92     14.48 o 
   0   9  12       56.48       63.66      6.39 o 
   1   9  12      219.79      233.55     10.83 o 
   2   9  12       27.52       30.07      6.88 o 
   3   9  12        3.68        2.49      6.24 o 
   4   9  12        0.88        0.00      6.54 o 
   5   9  12       22.90       34.66     11.83 o 
  -8  10  12       23.47       17.69      7.70 o 
  -7  10  12        5.12       26.61      7.44 o 
  -6  10  12      252.82      279.30     13.74 o 
  -5  10  12        9.18        7.16      5.75 o 
  -4  10  12       32.39       29.36      6.77 o 
  -3  10  12       33.95       39.89      7.32 o 
  -2  10  12       11.72        6.17      5.61 o 
  -1  10  12      172.63      197.06      8.43 o 
   0  10  12      109.59      123.45      7.79 o 
   1  10  12      132.59      119.12     17.54 o 
   2  10  12        0.14        0.00      5.66 o 
   3  10  12       41.08       26.23     11.57 o 
   4  10  12       11.06        9.31      9.99 o 
   5  10  12       11.12        4.50     10.61 o 
  -8  11  12        1.44        0.00      8.66 o 
  -7  11  12        0.19        0.00      6.46 o 
  -6  11  12      281.50      296.73     14.34 o 
  -5  11  12       66.88       69.37      8.80 o 
  -4  11  12       39.91       53.93      8.33 o 
  -3  11  12       22.96       19.51      6.64 o 
  -2  11  12       45.45       48.71      7.68 o 
  -1  11  12        0.37        0.00      5.44 o 
   0  11  12      289.75      329.26     11.16 o 
   1  11  12        2.07        0.07      5.85 o 
   2  11  12      163.77      169.80     10.29 o 
   3  11  12       11.87       11.19      7.50 o 
   4  11  12        0.62        2.17     10.14 o 
   5  11  12        4.69       15.69     22.98 o 
  -7  12  12       45.69       45.71      9.25 o 
  -6  12  12       21.97       26.01      7.88 o 
  -5  12  12      125.20      118.44     10.61 o 
  -4  12  12      198.18      212.98     12.40 o 
  -3  12  12        9.62       10.30      6.55 o 
  -2  12  12       10.67        8.55      6.23 o 
  -1  12  12       41.49       57.50      8.25 o 
   0  12  12        3.41        2.89      5.53 o 
   1  12  12       79.97       97.35      9.44 o 
   2  12  12      230.31      108.94     55.06 o 
   3  12  12        3.26        2.68      9.52 o 
   4  12  12       51.84       53.03     13.45 o 
  -7  13  12        4.00        7.45      7.28 o 
  -6  13  12       33.22       44.94      9.22 o 
  -5  13  12      193.70      194.51     12.79 o 
  -4  13  12        7.18        0.34      6.36 o 
  -3  13  12      289.35      314.26     14.04 o 
  -2  13  12        0.21        0.00      6.26 o 
  -1  13  12       80.67       77.05      8.92 o 
   0  13  12        0.31        7.31      7.53 o 
   1  13  12       57.69       61.90      9.97 o 
   2  13  12       66.00       70.12      9.87 o 
   3  13  12       10.45       10.34     10.50 o 
   4  13  12       20.04       22.29     11.89 o 
  -6  14  12       59.85       55.22     10.02 o 
  -5  14  12       18.04       17.57      7.87 o 
  -4  14  12        8.72        7.20      6.80 o 
  -3  14  12       27.10       20.63      7.40 o 
  -2  14  12       52.12       37.11      8.02 o 
  -1  14  12       19.96       17.34      7.31 o 
   0  14  12      101.37      113.03     13.14 o 
   1  14  12      143.83       74.27     37.46 o 
   2  14  12       11.60        4.37     11.87 o 
   3  14  12       29.27       25.89     13.46 o 
  -6  15  12       32.72       35.31     17.94 o 
  -5  15  12        0.98        0.00      6.90 o 
  -4  15  12      106.58      109.77     10.86 o 
  -3  15  12       22.55       26.59      7.85 o 
  -2  15  12      100.87      113.67     10.76 o 
  -1  15  12       11.11        0.00      7.52 o 
   0  15  12       62.09       65.10     12.28 o 
   1  15  12       32.96       18.93     13.85 o 
   2  15  12       10.45       30.00     13.67 o 
   3  15  12        8.67       13.45     13.08 o 
  -5  16  12       17.70       27.22      8.69 o 
  -4  16  12        0.78        0.00      6.92 o 
  -3  16  12        7.04        1.72      7.22 o 
  -2  16  12       25.19       25.74      9.37 o 
  -1  16  12        7.63        8.62      8.49 o 
   0  16  12       12.77        6.00     10.14 o 
  -4  17  12       18.88       20.53      8.34 o 
  -3  17  12       36.45       42.43     11.05 o 
  -2  17  12        5.86       12.22      9.61 o 
  -1  17  12        0.49        0.00      9.07 o 
   0  17  12        1.54        5.04     15.13 o 
  -3  18  12        3.17        8.13     11.60 o 
  -2  18  12        1.95        0.00      9.49 o 
  -1  18  12        0.44        5.36     10.16 o 
   0  18  12       33.51       32.51     20.18 o 
  -9   0  13       52.33       43.44     14.66 o 
  -7   0  13      200.17      229.28     20.21 o 
  -5   0  13       32.98       49.44      7.64 o 
  -3   0  13      328.53      261.94     12.46 o 
  -1   0  13      243.89      279.16     12.60 o 
   1   0  13       48.84       55.29      9.57 o 
   3   0  13      380.31      436.99     20.48 o 
   5   0  13       52.07       53.94     12.83 o 
  -9   1  13        3.70        1.99      9.63 o 
  -8   1  13        9.92       22.95      8.15 o 
  -7   1  13        1.26        1.21      5.27 o 
  -6   1  13       30.09       36.69      5.42 o 
  -5   1  13       71.29       98.53      6.52 o 
  -4   1  13       98.17      101.21      6.47 o 
  -3   1  13      381.43      406.27     10.68 o 
  -2   1  13      251.50      217.86     16.94 o 
  -1   1  13     1191.61     1089.78     17.95 o 
   0   1  13      147.07      121.22      8.32 o 
   1   1  13        5.92        9.66      5.30 o 
   2   1  13      118.19      129.79      9.18 o 
   3   1  13       17.49       19.97      6.60 o 
   4   1  13        0.87        4.60      6.43 o 
   5   1  13       33.38       40.50      8.86 o 
   6   1  13       14.85       15.30      8.43 o 
  -9   2  13        0.56        0.00      8.90 o 
  -8   2  13       72.90       73.45     10.75 o 
  -7   2  13        2.04        2.20      5.22 o 
  -6   2  13       64.43       72.46      7.55 o 
  -5   2  13      390.27      340.35     10.11 o 
  -4   2  13        0.00        1.82      3.76 o 
  -3   2  13       10.37       10.87      4.12 o 
  -2   2  13      163.54      154.33     13.95 o 
  -1   2  13       39.49       38.25      5.15 o 
   0   2  13      129.64      123.28      8.19 o 
   1   2  13       24.64       23.58      5.96 o 
   2   2  13      558.94      588.85     15.49 o 
   3   2  13       28.08       30.47      7.18 o 
   4   2  13      162.42      182.58     11.53 o 
   5   2  13        0.16        0.00      6.78 o 
   6   2  13       59.25       67.88     11.56 o 
  -9   3  13        3.34        0.00     10.76 o 
  -8   3  13       15.33       30.05     10.73 o 
  -7   3  13       42.48       49.27      7.17 o 
  -6   3  13       58.92       75.63      7.68 o 
  -5   3  13      133.21      117.28     12.38 o 
  -4   3  13      193.15      211.98      8.40 o 
  -3   3  13       50.91       55.77      5.54 o 
  -2   3  13      194.80      162.80     11.36 o 
  -1   3  13     1685.57     1651.32     30.58 o 
   0   3  13       85.16       77.02      7.40 o 
   1   3  13       10.86       10.87      5.52 o 
   2   3  13       81.83       73.46      7.96 o 
   3   3  13        0.20        1.35      6.06 o 
   4   3  13       33.03       35.27      7.77 o 
   5   3  13        3.84        5.02      7.04 o 
   6   3  13       16.20       13.30     12.16 o 
  -9   4  13       62.12       61.67     13.01 o 
  -8   4  13        4.38        3.88      6.46 o 
  -7   4  13       86.83      100.20      9.72 o 
  -6   4  13      108.25      104.20      8.58 o 
  -5   4  13       69.18       55.81      6.80 o 
  -4   4  13        2.86        0.22      3.76 o 
  -3   4  13        3.02        0.60      3.94 o 
  -2   4  13       89.02       84.39      6.90 o 
  -1   4  13     1059.87     1023.13     16.31 o 
   0   4  13        2.79        0.56      4.46 o 
   1   4  13      267.30      280.97     11.40 o 
   2   4  13       57.67       59.40      7.66 o 
   3   4  13        6.31       16.90      6.48 o 
   4   4  13        1.41        5.19      6.87 o 
   5   4  13       61.33       60.69      9.68 o 
  -9   5  13        0.44        0.00      9.55 o 
  -8   5  13       56.39       74.46      9.49 o 
  -7   5  13        1.41        2.96      5.99 o 
  -6   5  13       15.79       12.33      6.51 o 
  -5   5  13        1.77        4.96      5.17 o 
  -4   5  13      212.52      190.56      8.12 o 
  -3   5  13      326.80      276.88     19.04 o 
  -2   5  13       28.88       17.35      4.28 o 
  -1   5  13      194.08      200.43      8.40 o 
   0   5  13      920.57      908.86     16.08 o 
   1   5  13       43.29       50.85      7.09 o 
   2   5  13       70.35       77.58      8.18 o 
   3   5  13        0.08        4.36      6.15 o 
   4   5  13        2.11        2.83      7.06 o 
   5   5  13        2.96        6.04      8.04 o 
  -8   6  13       96.41      115.01     11.00 o 
  -7   6  13       18.49       19.21      7.36 o 
  -6   6  13       89.15      121.85     10.22 o 
  -5   6  13      437.30      353.12     17.21 o 
  -4   6  13      438.09      473.20     13.54 o 
  -3   6  13       39.07       27.06      4.88 o 
  -2   6  13      152.50      137.59     12.77 o 
  -1   6  13       59.17       77.46      6.30 o 
   0   6  13      127.59      140.11      8.07 o 
   1   6  13       20.41       26.54      6.30 o 
   2   6  13      293.09      299.69     12.45 o 
   3   6  13       44.46       54.06      8.09 o 
   4   6  13      223.90      209.50     12.30 o 
   5   6  13       23.10       21.92      8.62 o 
  -8   7  13       67.09       68.77      9.75 o 
  -7   7  13        4.16        0.80      6.15 o 
  -6   7  13        0.03        0.94      6.00 o 
  -5   7  13       16.74       29.52      6.75 o 
  -4   7  13       30.26       31.66      6.86 o 
  -3   7  13       35.03       60.82      5.84 o 
  -2   7  13       65.11       41.29      5.38 o 
  -1   7  13      303.70      337.61     22.86 o 
   0   7  13      169.03      147.40      8.34 o 
   1   7  13      542.38      515.50     15.29 o 
   2   7  13       50.51       50.35      7.69 o 
   3   7  13       53.62       53.67      8.33 o 
   4   7  13        3.52        6.74      7.07 o 
   5   7  13        1.02        3.35      7.81 o 
  -8   8  13        1.53        1.20      7.41 o 
  -7   8  13       30.73       33.81      7.96 o 
  -6   8  13       26.15       21.94      7.09 o 
  -5   8  13       36.94       44.07      7.59 o 
  -4   8  13      141.34      159.17     10.59 o 
  -3   8  13       43.29       30.01      5.99 o 
  -2   8  13       32.76       41.93      5.60 o 
  -1   8  13        8.91       19.45      5.09 o 
   0   8  13       61.75       73.14      6.90 o 
   1   8  13      295.57      308.42     12.52 o 
   2   8  13       69.06       77.29      8.46 o 
   3   8  13      241.30      279.98     13.02 o 
   4   8  13        5.21        5.49      7.20 o 
   5   8  13      227.55      219.48     23.74 o 
  -8   9  13      134.13      141.35     13.53 o 
  -7   9  13       34.90       52.53      9.14 o 
  -6   9  13       37.40       35.95      7.86 o 
  -5   9  13        4.70        7.68      6.17 o 
  -4   9  13       71.22       82.88      8.79 o 
  -3   9  13       97.67      109.77      9.56 o 
  -2   9  13        9.00        4.67      5.25 o 
  -1   9  13      130.56      101.04      7.07 o 
   0   9  13       46.25       44.15      6.14 o 
   1   9  13       54.71       60.57      7.86 o 
   2   9  13        1.58        0.99      6.33 o 
   3   9  13        4.03        2.80      6.69 o 
   4   9  13       17.31       18.21      7.63 o 
  -8  10  13       34.27       53.76     14.46 o 
  -7  10  13       13.17       13.71      7.65 o 
  -6  10  13       67.90       88.72     10.09 o 
  -5  10  13       48.41       58.32      8.76 o 
  -4  10  13      193.90      184.28     11.48 o 
  -3  10  13      298.33      323.40     13.85 o 
  -2  10  13      110.72       91.63      9.23 o 
  -1  10  13        9.19       14.18      5.14 o 
   0  10  13      115.00      122.16      8.25 o 
   1  10  13       54.15       67.67      7.99 o 
   2  10  13      119.66      131.58     10.04 o 
   3  10  13       20.81       21.91      7.76 o 
   4  10  13      154.98      156.63     16.92 o 
  -7  11  13       23.24       22.40      7.67 o 
  -6  11  13        2.85        1.20      6.69 o 
  -5  11  13        0.30        0.56      5.82 o 
  -4  11  13        0.23        0.00      6.15 o 
  -3  11  13      301.25      320.04     13.99 o 
  -2  11  13       61.58       42.66      7.99 o 
  -1  11  13      144.05      168.64     11.16 o 
   0  11  13        0.03        0.18      5.16 o 
   1  11  13        0.95        0.00      6.34 o 
   2  11  13        8.15        4.79      6.94 o 
   3  11  13        0.43        0.00      7.07 o 
   4  11  13        0.26        0.00     11.73 o 
  -7  12  13       20.62       19.62     17.38 o 
  -6  12  13        4.40        0.00      6.58 o 
  -5  12  13        3.58        2.33      6.54 o 
  -4  12  13       96.17       98.30     10.10 o 
  -3  12  13       51.59       50.47      8.57 o 
  -2  12  13      115.93      115.27     10.20 o 
  -1  12  13      231.38      231.32     12.81 o 
   0  12  13      125.99      109.94      9.20 o 
   1  12  13       30.14       37.80      8.29 o 
   2  12  13      102.65       86.22     13.85 o 
   3  12  13        0.67        0.00     10.31 o 
  -6  13  13        5.06        1.10      7.22 o 
  -5  13  13       21.16       12.18      7.41 o 
  -4  13  13        0.24        0.00      6.33 o 
  -3  13  13        5.33        4.27      6.82 o 
  -2  13  13        8.88        9.93      7.12 o 
  -1  13  13       13.85       12.72      7.35 o 
   0  13  13      169.20      154.30     12.66 o 
   1  13  13       62.04       62.44     10.65 o 
   2  13  13       25.03        8.87      8.40 o 
   3  13  13        2.90        0.00     10.58 o 
  -6  14  13       19.12        7.29     16.25 o 
  -5  14  13       52.16       68.76     10.11 o 
  -4  14  13       52.95       59.73      9.50 o 
  -3  14  13       34.54       27.93      8.43 o 
  -2  14  13       56.38       70.99      9.70 o 
  -1  14  13       25.07       10.44      7.65 o 
   0  14  13       49.52       50.22     11.61 o 
   1  14  13        0.61        0.00     12.92 o 
   2  14  13       51.63       37.30     14.25 o 
  -5  15  13       16.64       13.07      8.31 o 
  -4  15  13        0.04        4.21      7.49 o 
  -3  15  13        0.08        1.89      7.05 o 
  -2  15  13        0.91        0.00      7.33 o 
  -1  15  13       42.62       49.73     12.01 o 
   0  15  13       14.08       25.60     11.21 o 
   1  15  13        9.13        0.00     11.47 o 
   2  15  13        3.85       11.44     13.27 o 
  -4  16  13       19.71       14.76      8.59 o 
  -3  16  13       31.06       32.88      9.05 o 
  -2  16  13       54.38       47.52     11.08 o 
  -1  16  13        7.61        3.54      9.85 o 
   0  16  13        5.60        0.00      9.81 o 
  -3  17  13       15.79       11.91     12.15 o 
  -2  17  13       26.37       20.89     10.14 o 
  -1  17  13       22.41       26.27     11.84 o 
  -8   0  14      136.76      141.17     19.42 o 
  -6   0  14       83.97       95.23     10.40 o 
  -4   0  14      540.84      574.47     17.79 o 
  -2   0  14      117.28      114.48      9.78 o 
   0   0  14       35.46       37.11      9.31 o 
   2   0  14        0.19        0.00      8.17 o 
   4   0  14       20.46       29.33     11.53 o 
  -9   1  14       11.26       11.21     18.50 o 
  -8   1  14      108.90       97.08     12.14 o 
  -7   1  14      244.26      251.13     27.47 o 
  -6   1  14      160.65      170.04     10.01 o 
  -5   1  14      459.14      471.56     12.00 o 
  -4   1  14       80.50       92.37      6.72 o 
  -3   1  14       88.62      113.60      7.03 o 
  -2   1  14      580.03      548.72     16.79 o 
  -1   1  14      345.56      359.94     11.79 o 
   0   1  14        3.33        5.23      5.30 o 
   1   1  14      546.21      533.31     15.13 o 
   2   1  14       41.29       36.81      7.37 o 
   3   1  14        3.93        0.77      6.23 o 
   4   1  14        1.41        0.00      6.66 o 
   5   1  14        0.87        0.69      7.74 o 
  -8   2  14       11.21       17.61     12.88 o 
  -7   2  14      156.02      132.78     21.57 o 
  -6   2  14       25.61       18.93      6.13 o 
  -5   2  14       73.81       87.51      6.80 o 
  -4   2  14       10.56       16.67      4.68 o 
  -3   2  14        2.59        0.00      3.93 o 
  -2   2  14        0.50        2.92      4.28 o 
  -1   2  14      429.36      420.45     11.08 o 
   0   2  14       98.36       90.23      8.09 o 
   1   2  14       54.87       65.04      7.87 o 
   2   2  14       20.66       23.09      6.97 o 
   3   2  14       39.49       28.13      7.69 o 
   4   2  14       15.18        9.27      7.39 o 
   5   2  14       13.57       26.09      8.86 o 
  -8   3  14      108.42      137.71     15.88 o 
  -7   3  14      166.68      162.68     10.53 o 
  -6   3  14      184.49      180.76     16.55 o 
  -5   3  14      163.38      159.21      9.61 o 
  -4   3  14      241.62      247.12      9.26 o 
  -3   3  14       94.07      108.24      6.91 o 
  -2   3  14      840.55      794.53     21.19 o 
  -1   3  14      516.36      502.40     11.82 o 
   0   3  14        0.52        2.66      5.49 o 
   1   3  14       58.21       59.04      7.53 o 
   2   3  14      131.22      129.79      9.80 o 
   3   3  14       23.24       17.69      7.17 o 
   4   3  14       12.95       10.22      7.66 o 
   5   3  14       10.52        5.23      7.86 o 
  -8   4  14      154.80      172.84     12.50 o 
  -7   4  14        5.37       12.16      6.94 o 
  -6   4  14      109.82      129.34      9.45 o 
  -5   4  14       72.90       83.68      7.92 o 
  -4   4  14      185.07      196.14     14.46 o 
  -3   4  14      432.84      377.85     11.05 o 
  -2   4  14        8.70       14.96      4.65 o 
  -1   4  14       42.53       41.66      5.65 o 
   0   4  14       68.54       93.91      8.26 o 
   1   4  14        8.76       13.19      6.16 o 
   2   4  14      109.31      114.03      9.56 o 
   3   4  14       40.81       50.04      8.14 o 
   4   4  14       93.31      100.19     10.69 o 
   5   4  14       13.42       10.68      8.53 o 
  -8   5  14       62.63       67.82      9.66 o 
  -7   5  14      100.71      117.56     10.66 o 
  -6   5  14      202.24      197.04     12.02 o 
  -5   5  14      186.59      202.95     10.63 o 
  -4   5  14      229.05      231.55     11.00 o 
  -3   5  14       21.28       29.51      5.09 o 
  -2   5  14      579.32      516.95     14.54 o 
  -1   5  14       19.82       13.22      4.82 o 
   0   5  14       14.84       23.84      6.27 o 
   1   5  14        6.40        9.60      6.19 o 
   2   5  14        2.12        0.00      6.08 o 
   3   5  14       65.06       90.14      9.25 o 
   4   5  14       46.95       50.55      9.05 o 
   5   5  14       25.48       22.90     12.44 o 
  -8   6  14       35.48       43.16      9.13 o 
  -7   6  14      137.55      175.76     12.29 o 
  -6   6  14       33.52       39.94      7.72 o 
  -5   6  14        2.15        2.70      5.89 o 
  -4   6  14       10.24        0.00      5.08 o 
  -3   6  14       40.93       56.36      6.00 o 
  -2   6  14      179.58      190.09     13.82 o 
  -1   6  14       11.98        6.11      4.71 o 
   0   6  14        0.29        0.00      5.56 o 
   1   6  14       24.62       27.23      6.84 o 
   2   6  14        6.68        2.01      6.44 o 
   3   6  14        0.29        0.00      6.49 o 
   4   6  14        0.30        6.90      7.39 o 
  -8   7  14      134.61      166.49     12.85 o 
  -7   7  14       30.58       19.27      7.58 o 
  -6   7  14      374.90      371.70     16.82 o 
  -5   7  14       58.67       64.53      8.76 o 
  -4   7  14      302.47      338.52     14.18 o 
  -3   7  14      106.09       86.50      8.02 o 
  -2   7  14      120.62      120.99      7.41 o 
  -1   7  14      127.66      153.53      8.24 o 
   0   7  14      173.34      180.40     10.50 o 
   1   7  14       13.94       17.37      6.62 o 
   2   7  14        5.02        2.44      6.50 o 
   3   7  14       32.63       28.55      7.77 o 
   4   7  14        2.07        0.00      7.16 o 
  -8   8  14      153.87      171.01     20.21 o 
  -7   8  14       44.12       58.40      9.64 o 
  -6   8  14        0.51        3.41      6.51 o 
  -5   8  14       23.38       17.84      6.73 o 
  -4   8  14        1.85        0.00      5.60 o 
  -3   8  14       86.84       87.50      9.01 o 
  -2   8  14      141.97      113.59      7.27 o 
  -1   8  14      152.50      154.27     11.58 o 
   0   8  14        0.17        0.15      5.80 o 
   1   8  14        1.88        6.25      6.42 o 
   2   8  14       57.86       74.89      8.88 o 
   3   8  14        1.62        0.00      6.69 o 
   4   8  14       14.98        0.00      7.34 o 
  -7   9  14       55.71       66.18     10.17 o 
  -6   9  14      163.35      171.08     12.39 o 
  -5   9  14      222.88      206.63     12.50 o 
  -4   9  14       50.18       53.40      8.37 o 
  -3   9  14      164.21      164.93     11.41 o 
  -2   9  14        0.02        5.08      6.09 o 
  -1   9  14      109.95      116.91      8.42 o 
   0   9  14      189.18      144.50     14.76 o 
   1   9  14       53.99       55.89      8.20 o 
   2   9  14       93.13       78.04      9.22 o 
   3   9  14        0.00        0.00      7.00 o 
   4   9  14       36.93       35.68     10.50 o 
  -7  10  14       65.12       71.11     10.30 o 
  -6  10  14        8.40        8.98      7.39 o 
  -5  10  14        0.06        0.00      5.72 o 
  -4  10  14       29.54       38.53      7.70 o 
  -3  10  14       19.38       22.32      7.26 o 
  -2  10  14      104.36       95.20     15.55 o 
  -1  10  14       15.02       15.50      6.30 o 
   0  10  14      120.65      139.06     10.53 o 
   1  10  14        0.09        0.93      6.89 o 
   2  10  14       43.05       28.62      7.91 o 
   3  10  14        0.76        3.18      7.72 o 
  -6  11  14      118.81      123.21     11.73 o 
  -5  11  14       17.32       27.00      7.55 o 
  -4  11  14      186.72      192.79     12.69 o 
  -3  11  14        1.91        0.00      6.40 o 
  -2  11  14      155.59      137.27     11.90 o 
  -1  11  14        2.05        4.65      7.26 o 
   0  11  14        2.79       10.65      6.98 o 
   1  11  14       76.70       63.13     10.02 o 
   2  11  14       32.27       18.27      7.59 o 
   3  11  14        1.24        2.98      8.77 o 
  -6  12  14        3.79        0.00      6.35 o 
  -5  12  14        2.52        7.32      7.16 o 
  -4  12  14       44.39       51.42      9.19 o 
  -3  12  14       32.86       46.70      8.83 o 
  -2  12  14        0.71        0.00      6.76 o 
  -1  12  14       38.58       42.23      9.29 o 
   0  12  14        0.46        0.00      7.75 o 
   1  12  14       21.18       16.64      7.93 o 
   2  12  14       73.22       74.92     10.86 o 
   3  12  14        3.37        0.00     10.82 o 
  -5  13  14      111.28      126.41     11.92 o 
  -4  13  14        6.97       20.26      8.18 o 
  -3  13  14       43.10       47.71      9.22 o 
  -2  13  14       13.62        9.09      7.51 o 
  -1  13  14        1.17        5.03      7.82 o 
   0  13  14       17.32       15.91     10.29 o 
   1  13  14        0.03        0.00      8.90 o 
   2  13  14        8.89       11.84     10.15 o 
  -5  14  14       17.44       43.45     20.74 o 
  -4  14  14       15.58       12.18      8.23 o 
  -3  14  14       20.99       34.38      8.78 o 
  -2  14  14       32.91       32.31      8.73 o 
  -1  14  14        1.21        0.00      7.76 o 
   0  14  14       34.32       24.21     14.83 o 
   1  14  14        7.68        0.15     14.03 o 
  -4  15  14        6.18        0.00      9.88 o 
  -3  15  14        2.86        1.97      7.82 o 
  -2  15  14       34.07       38.50      9.39 o 
  -1  15  14        4.71        4.50     10.19 o 
   0  15  14        0.45        0.00     20.18 o 
  -2  16  14       96.82      120.41     14.17 o 
  -1  16  14       14.88       10.68     11.25 o 
  -7   0  15        0.55        0.00     11.41 o 
  -5   0  15       11.89       20.51      7.76 o 
  -3   0  15        3.98        5.71      7.71 o 
  -1   0  15      174.25      200.24     21.50 o 
   1   0  15      563.61      570.77     22.94 o 
   3   0  15        1.81       10.33     10.11 o 
  -8   1  15       53.00       63.60     11.30 o 
  -7   1  15       15.88       10.62      8.97 o 
  -6   1  15      179.06      160.65     10.45 o 
  -5   1  15      301.92      272.36     10.30 o 
  -4   1  15       71.71       67.21      6.41 o 
  -3   1  15      547.56      468.21     12.05 o 
  -2   1  15      347.49      335.15     10.68 o 
  -1   1  15        0.25        0.00      5.15 o 
   0   1  15      634.83      556.74     15.67 o 
   1   1  15      118.10      110.83      9.41 o 
   2   1  15        2.59        3.64      6.48 o 
   3   1  15       58.01       58.07      9.01 o 
   4   1  15        0.10        0.00      7.33 o 
  -8   2  15       46.32       72.38     13.01 o 
  -7   2  15        1.32        2.79      6.21 o 
  -6   2  15        0.71        0.17      5.88 o 
  -5   2  15        2.81       11.19      4.98 o 
  -4   2  15       86.15      107.60      7.41 o 
  -3   2  15       52.07       54.25      6.26 o 
  -2   2  15      314.27      289.65     10.13 o 
  -1   2  15        2.26        0.00      5.56 o 
   0   2  15      146.47      163.17     10.09 o 
   1   2  15       11.15       14.88      6.55 o 
   2   2  15       74.10       79.60      8.97 o 
   3   2  15        2.40        2.05      7.21 o 
   4   2  15       19.02       19.99      8.37 o 
  -8   3  15       14.36        4.39      9.93 o 
  -7   3  15        4.68        2.40      6.27 o 
  -6   3  15      143.36       91.73     14.65 o 
  -5   3  15      185.62      207.38     11.03 o 
  -4   3  15      142.61      127.34      7.82 o 
  -3   3  15      245.97      257.46      9.80 o 
  -2   3  15      127.24      120.69      7.58 o 
  -1   3  15       10.35       10.14      5.62 o 
   0   3  15      269.94      235.54     11.53 o 
   1   3  15      131.25      121.67      9.81 o 
   2   3  15        0.16        0.54      6.14 o 
   3   3  15        0.26        4.25      6.99 o 
   4   3  15       53.52       37.12      9.46 o 
  -8   4  15        0.91        0.00      7.36 o 
  -7   4  15       10.35       18.84      7.83 o 
  -6   4  15       43.91       52.16      7.69 o 
  -5   4  15        2.82        1.88      5.28 o 
  -4   4  15      205.12      203.08      9.20 o 
  -3   4  15        4.87        4.76      4.67 o 
  -2   4  15        6.66       17.68      5.07 o 
  -1   4  15       23.92       37.31      6.21 o 
   0   4  15      116.86      112.97      9.37 o 
   1   4  15      364.47      369.32     14.04 o 
   2   4  15        2.16        5.58      6.51 o 
   3   4  15      149.44      147.41     11.41 o 
   4   4  15       18.02       13.91      8.66 o 
  -8   5  15       38.92       40.91     11.76 o 
  -7   5  15        1.02        6.29      6.88 o 
  -6   5  15      135.16      166.59     11.86 o 
  -5   5  15      194.24      160.82     10.25 o 
  -4   5  15      257.22      263.24     23.91 o 
  -3   5  15       67.00       60.57      6.38 o 
  -2   5  15      593.23      656.41     22.22 o 
  -1   5  15      165.31      146.46      8.86 o 
   0   5  15       36.22       44.57      7.61 o 
   1   5  15       90.63       91.64      9.40 o 
   2   5  15       50.04       48.47      8.34 o 
   3   5  15        7.14        4.11      7.19 o 
   4   5  15        5.52        2.82      7.83 o 
  -7   6  15        0.78        0.58      6.79 o 
  -6   6  15       13.50       22.16      7.34 o 
  -5   6  15      105.38      118.80     10.51 o 
  -4   6  15        7.00        4.50      5.50 o 
  -3   6  15      191.25      175.13     13.56 o 
  -2   6  15       35.93       43.44      6.10 o 
  -1   6  15       88.69       65.27      7.38 o 
   0   6  15      250.36      277.07     12.61 o 
   1   6  15      189.24      175.57     11.12 o 
   2   6  15       58.54       60.53      9.00 o 
   3   6  15        7.03        4.34      7.64 o 
   4   6  15       37.78       38.07     13.06 o 
  -7   7  15        1.72        0.00      7.24 o 
  -6   7  15       50.18       48.25      8.69 o 
  -5   7  15      153.79      164.74     11.76 o 
  -4   7  15       71.97       64.42      8.96 o 
  -3   7  15      444.33      464.46     14.68 o 
  -2   7  15      278.22      280.69     24.52 o 
  -1   7  15      189.57      208.59     10.30 o 
   0   7  15       83.26       84.41      8.96 o 
   1   7  15       17.01       18.60      7.01 o 
   2   7  15        0.02        0.00      6.77 o 
   3   7  15       20.83       31.07      8.33 o 
  -7   8  15        8.05        7.75      7.73 o 
  -6   8  15       37.41       41.17      8.93 o 
  -5   8  15       41.77       41.56      8.23 o 
  -4   8  15       21.90       19.45      6.98 o 
  -3   8  15       54.91       53.18      8.35 o 
  -2   8  15       40.44       53.09      6.81 o 
  -1   8  15      307.72      279.97     20.61 o 
   0   8  15       79.90       77.00      8.79 o 
   1   8  15        6.79       10.36      6.97 o 
   2   8  15       11.70       13.00      7.58 o 
   3   8  15        0.21        8.72      7.76 o 
  -7   9  15        0.68        0.55     10.50 o 
  -6   9  15       64.90      104.29     11.14 o 
  -5   9  15       37.44       32.74      8.02 o 
  -4   9  15      120.82      143.15     11.23 o 
  -3   9  15        9.30        7.47      7.00 o 
  -2   9  15      482.81      512.92     17.50 o 
  -1   9  15       81.03       72.41      7.91 o 
   0   9  15      180.03      190.35     11.52 o 
   1   9  15       82.12       80.07      9.13 o 
   2   9  15       12.05        7.68      7.52 o 
   3   9  15       15.24       19.42      8.22 o 
  -6  10  15        0.24        0.00      7.22 o 
  -5  10  15       41.63       57.05      9.45 o 
  -4  10  15       48.39       53.79      8.85 o 
  -3  10  15        0.30        0.00      6.95 o 
  -2  10  15       29.77       30.30      8.16 o 
  -1  10  15        6.94        6.93      7.87 o 
   0  10  15       55.53       57.85      8.27 o 
   1  10  15        0.01        0.00      6.66 o 
   2  10  15       21.04       15.61      7.97 o 
  -5  11  15      116.28      135.85     11.81 o 
  -4  11  15       69.33       81.50     10.44 o 
  -3  11  15      176.96      196.24     15.53 o 
  -2  11  15        3.41        0.00      6.63 o 
  -1  11  15      106.73      101.34     11.72 o 
   0  11  15        0.67        0.00      6.92 o 
   1  11  15       21.59       19.02      7.79 o 
   2  11  15       14.09       13.72      8.27 o 
  -5  12  15        0.37        0.00      6.68 o 
  -4  12  15        4.40        6.52      7.89 o 
  -3  12  15        3.60        0.00      7.00 o 
  -2  12  15        0.44        1.76      7.13 o 
  -1  12  15       44.24       45.52      9.87 o 
   0  12  15        9.30        5.61     10.42 o 
   1  12  15       23.89       40.21      9.43 o 
  -4  13  15       60.93       78.54     10.90 o 
  -3  13  15        5.14        5.41      7.84 o 
  -2  13  15      100.65       82.66     11.24 o 
  -1  13  15        2.63        7.03      8.52 o 
   0  13  15       50.59       38.92     12.17 o 
   1  13  15        0.38        0.00      9.13 o 
  -3  14  15       11.21       17.56      8.61 o 
  -2  14  15       12.84       20.65      9.52 o 
  -1  14  15       34.95       44.17     10.29 o 
   0  14  15        1.34       11.09     15.26 o 
  -6   0  16       31.77       25.01      8.80 o 
  -4   0  16       11.99       11.71      7.66 o 
  -2   0  16       40.97       34.51      8.68 o 
   0   0  16        0.11        0.00      8.40 o 
   2   0  16      209.52      219.82     18.10 o 
  -7   1  16       11.92        5.96      9.60 o 
  -6   1  16        0.87        0.00      6.53 o 
  -5   1  16       77.77       91.37      8.27 o 
  -4   1  16        3.10        2.88      4.90 o 
  -3   1  16       27.97       30.81      5.83 o 
  -2   1  16      106.04       86.39      7.98 o 
  -1   1  16       94.47       85.90      8.72 o 
   0   1  16       50.45       45.43      7.80 o 
   1   1  16       90.29       77.89      8.99 o 
   2   1  16       94.44       96.33     10.01 o 
   3   1  16       71.89       64.23      9.82 o 
  -7   2  16       43.50       46.44     13.06 o 
  -6   2  16        2.75       11.32      6.58 o 
  -5   2  16        8.31        6.84      5.31 o 
  -4   2  16        0.01        0.52      4.99 o 
  -3   2  16        4.32        8.74      5.18 o 
  -2   2  16       31.55       33.18      6.06 o 
  -1   2  16       79.83       85.67      8.75 o 
   0   2  16        0.52        0.00      5.56 o 
   1   2  16        0.75        4.94      6.66 o 
   2   2  16       17.03       16.49      7.40 o 
   3   2  16      207.00      219.75     13.61 o 
  -7   3  16        3.80        4.12      7.22 o 
  -6   3  16        4.50       16.19      6.75 o 
  -5   3  16       36.12       40.42      7.65 o 
  -4   3  16        1.04        2.06      4.92 o 
  -3   3  16       98.09       87.75      7.41 o 
  -2   3  16      117.19      123.87      8.13 o 
  -1   3  16       72.61       59.47      7.97 o 
   0   3  16      118.14      113.53      9.73 o 
   1   3  16       73.39       62.10      8.59 o 
   2   3  16        1.80        6.92      7.01 o 
   3   3  16       18.78       14.45      8.11 o 
  -7   4  16       29.34       27.95      8.24 o 
  -6   4  16       84.14      102.82     10.51 o 
  -5   4  16        0.08        2.57      5.55 o 
  -4   4  16       53.08       52.66      6.66 o 
  -3   4  16       14.09       19.62      5.64 o 
  -2   4  16        9.19        9.67      5.32 o 
  -1   4  16      112.64      101.56      9.22 o 
   0   4  16       32.04       41.08      7.85 o 
   1   4  16       22.66       19.16      7.53 o 
   2   4  16       29.34       32.77      8.22 o 
   3   4  16       96.53       84.43     10.30 o 
  -7   5  16       25.94       17.21      8.11 o 
  -6   5  16        1.05        5.82      7.00 o 
  -5   5  16       34.82       32.94      7.40 o 
  -4   5  16        1.40        0.00      5.51 o 
  -3   5  16       60.72       69.82      6.93 o 
  -2   5  16       17.48       13.44      5.45 o 
  -1   5  16      185.02      176.82     10.87 o 
   0   5  16        4.67        5.58      6.46 o 
   1   5  16       45.40       61.65      9.16 o 
   2   5  16        0.04        3.90      7.44 o 
   3   5  16        0.08        5.09      7.69 o 
  -7   6  16        7.70        0.00      9.91 o 
  -6   6  16        0.82        0.00      6.51 o 
  -5   6  16        2.32        0.00      6.41 o 
  -4   6  16        1.99        1.44      5.85 o 
  -3   6  16        6.85        7.31      5.44 o 
  -2   6  16       81.17       69.85      7.42 o 
  -1   6  16       22.44       10.23      6.56 o 
   0   6  16       92.84      103.87      9.99 o 
   1   6  16       61.40       55.63      8.78 o 
   2   6  16       43.28       33.50      8.50 o 
   3   6  16       94.28      121.60     14.40 o 
  -7   7  16        0.28        0.00      9.26 o 
  -6   7  16        2.07        0.00      7.00 o 
  -5   7  16        4.59        3.22      6.86 o 
  -4   7  16       14.99        9.69      6.86 o 
  -3   7  16       75.83       68.12      8.15 o 
  -2   7  16       17.45       20.65      6.16 o 
  -1   7  16       25.94       16.84      7.12 o 
   0   7  16      253.09      279.73     13.24 o 
   1   7  16        9.18       10.23      7.27 o 
   2   7  16        2.20        8.02      7.57 o 
  -6   8  16       96.40       89.14     11.01 o 
  -5   8  16        0.02        7.21      7.15 o 
  -4   8  16       31.80       28.06      7.84 o 
  -3   8  16       44.43       62.31      9.12 o 
  -2   8  16        0.13        4.50      7.00 o 
  -1   8  16       26.42       28.29      7.69 o 
   0   8  16      120.35      115.21     10.06 o 
   1   8  16        0.03        8.03      7.30 o 
   2   8  16      240.19      240.48     13.80 o 
  -6   9  16        8.22        0.00     11.77 o 
  -5   9  16       10.21       13.49      7.79 o 
  -4   9  16        0.02        0.00      6.71 o 
  -3   9  16       71.95       80.01     10.25 o 
  -2   9  16        0.01        5.37      7.66 o 
  -1   9  16       41.40       46.30      8.15 o 
   0   9  16        9.63        3.56      7.21 o 
   1   9  16       25.01       27.02      8.38 o 
   2   9  16        1.50        2.40      7.37 o 
  -5  10  16        0.34        1.84      6.75 o 
  -4  10  16       34.80       22.71      7.99 o 
  -3  10  16        4.56       19.80      7.89 o 
  -2  10  16       42.35       46.79     10.05 o 
  -1  10  16       22.92       28.90     10.69 o 
   0  10  16        0.10        1.78      6.82 o 
   1  10  16       91.78       97.56     10.52 o 
  -5  11  16        0.01       10.09     21.86 o 
  -4  11  16        7.63        7.55      8.11 o 
  -3  11  16        0.73        0.00      7.27 o 
  -2  11  16       36.52       45.61     10.56 o 
  -1  11  16        0.15        5.98      9.76 o 
   0  11  16       32.52       37.59      9.14 o 
   1  11  16        0.63        2.46      7.95 o 
  -4  12  16        3.28        3.80     10.33 o 
  -3  12  16        6.82        0.94      7.80 o 
  -2  12  16       17.44       18.49      9.22 o 
  -1  12  16        9.18       10.60     10.55 o 
   0  12  16       25.31       26.44     12.41 o 
  -2  13  16       39.69       61.87     15.65 o 
  -7   0  17      185.49      202.34     33.63 o 
  -5   0  17        8.62       10.07      8.25 o 
  -3   0  17        0.02        3.94      7.88 o 
  -1   0  17        0.65        5.68      9.23 o 
   1   0  17       21.83       12.38     10.40 o 
  -7   1  17      160.47      122.13     19.77 o 
  -6   1  17       16.15       10.89      7.44 o 
  -5   1  17       95.67       89.30      8.10 o 
  -4   1  17       64.07       54.77      7.71 o 
  -3   1  17      194.21      194.84     10.48 o 
  -2   1  17       25.81       36.23      7.51 o 
  -1   1  17       51.11       36.40      7.65 o 
   0   1  17       24.38       17.08      6.80 o 
   1   1  17        3.33        3.72      7.18 o 
   2   1  17        1.87        0.00      7.13 o 
  -7   2  17        3.39        6.68     14.03 o 
  -6   2  17      115.06      123.11     11.85 o 
  -5   2  17       15.45        8.19      6.41 o 
  -4   2  17      120.84      113.55      8.44 o 
  -3   2  17        0.09       11.15      5.55 o 
  -2   2  17        5.78       14.61      6.91 o 
  -1   2  17        6.66        6.37      6.62 o 
   0   2  17        3.56        2.77      6.26 o 
   1   2  17        3.79        4.56      7.28 o 
   2   2  17        8.40       15.13      8.09 o 
  -6   3  17       45.78       32.08      8.00 o 
  -5   3  17       97.50      100.17      9.68 o 
  -4   3  17       65.68       43.36      6.67 o 
  -3   3  17      164.82      178.92     11.49 o 
  -2   3  17       37.63       40.61      7.80 o 
  -1   3  17       10.11       10.20      6.31 o 
   0   3  17        1.49        0.00      6.09 o 
   1   3  17        5.08        6.81      7.69 o 
   2   3  17        7.90        0.00      7.28 o 
  -6   4  17        0.09        6.24      7.16 o 
  -5   4  17        4.78        6.04      6.65 o 
  -4   4  17       21.15       30.04      7.59 o 
  -3   4  17        9.84       13.59      5.82 o 
  -2   4  17        6.67        6.07      6.38 o 
  -1   4  17        7.77       12.93      6.57 o 
   0   4  17        3.27        1.57      6.61 o 
   1   4  17        3.46        0.66      7.42 o 
   2   4  17       44.25       43.32      9.16 o 
  -6   5  17       48.79       54.19      9.72 o 
  -5   5  17       10.53        0.00      6.81 o 
  -4   5  17       97.07      103.05      9.82 o 
  -3   5  17       87.77       75.37      7.61 o 
  -2   5  17      106.61      110.28      9.77 o 
  -1   5  17        4.30        7.45      6.34 o 
   0   5  17       15.14       19.82      7.78 o 
   1   5  17       17.06       15.39      7.94 o 
   2   5  17       22.47       16.81      8.53 o 
  -6   6  17      144.19      165.93     14.30 o 
  -5   6  17       14.31       21.22      8.25 o 
  -4   6  17       56.13       49.50      9.09 o 
  -3   6  17        0.05        3.20      6.25 o 
  -2   6  17        1.03        0.00      6.04 o 
  -1   6  17        0.22        4.18      6.88 o 
   0   6  17        2.51        6.29      7.40 o 
   1   6  17       10.02        6.24      7.67 o 
   2   6  17        0.13        0.00     17.38 o 
  -6   7  17        1.14        1.12     14.57 o 
  -5   7  17       78.36       78.55     10.67 o 
  -4   7  17       28.89       34.18      8.47 o 
  -3   7  17       53.27       58.86      8.71 o 
  -2   7  17       10.60        9.93      7.11 o 
  -1   7  17        0.92        0.00      7.05 o 
   0   7  17       21.94       24.48      8.11 o 
   1   7  17       10.82       13.74      7.85 o 
  -5   8  17        0.02        0.00      6.86 o 
  -4   8  17        1.73        9.01      7.29 o 
  -3   8  17        8.85        5.49      7.28 o 
  -2   8  17       16.31        8.63      9.07 o 
  -1   8  17        2.93       13.05      7.73 o 
   0   8  17       18.52       20.52      8.08 o 
   1   8  17       29.17       29.42      8.72 o 
  -5   9  17        0.01        0.00     21.30 o 
  -4   9  17       71.70       82.96     10.77 o 
  -3   9  17        0.14        5.18      7.32 o 
  -2   9  17       99.44       99.32     14.64 o 
  -1   9  17        0.01        3.86      7.30 o 
   0   9  17        0.21        5.37      7.90 o 
  -4  10  17       58.74       72.49     17.77 o 
  -3  10  17       16.23       12.36      9.38 o 
  -2  10  17        4.60       11.86     10.37 o 
  -1  10  17        8.44        8.81     10.26 o 
   0  10  17        3.86        0.13     10.51 o 
  -2  11  17       16.97        1.12     17.94 o 
  -6   0  18       27.24       11.77     19.62 o 
  -4   0  18      162.63      167.68     14.49 o 
  -2   0  18       20.39       17.58     10.45 o 
   0   0  18        9.36        2.96     10.37 o 
  -6   1  18        0.25        3.34      8.99 o 
  -5   1  18      212.24      215.11     11.12 o 
  -4   1  18        8.32        8.00      6.27 o 
  -3   1  18       33.59       29.52      6.51 o 
  -2   1  18       90.92       86.49      9.75 o 
  -1   1  18      142.22      160.94     11.96 o 
   0   1  18       37.20       29.85      8.28 o 
   1   1  18       81.70       76.28     14.47 o 
  -5   2  18       16.54       15.64      8.66 o 
  -4   2  18        2.69        2.64      6.61 o 
  -3   2  18       17.17       20.56      7.07 o 
  -2   2  18        0.34        7.41      7.14 o 
  -1   2  18       71.53       69.85      9.58 o 
   0   2  18        2.71        0.96      7.05 o 
   1   2  18      109.28      122.19     28.03 o 
  -5   3  18      164.69      122.59     10.91 o 
  -4   3  18       56.25       68.83      7.86 o 
  -3   3  18       40.36       26.32      6.74 o 
  -2   3  18      135.74      153.19     11.38 o 
  -1   3  18      134.75      150.25     11.52 o 
   0   3  18       76.60       74.31      9.82 o 
  -5   4  18        1.39        2.34      6.66 o 
  -4   4  18       55.82       47.70      8.67 o 
  -3   4  18        4.73        5.69      6.16 o 
  -2   4  18        0.00        0.70      6.76 o 
  -1   4  18        0.52        0.17      6.96 o 
   0   4  18       62.69       49.12      9.20 o 
  -5   5  18       78.15       75.74     11.29 o 
  -4   5  18       33.01       20.10      7.70 o 
  -3   5  18       50.56       54.37      8.01 o 
  -2   5  18       68.97       67.99      9.31 o 
  -1   5  18       89.18      108.65     10.68 o 
   0   5  18       14.01       14.01      8.01 o 
  -4   6  18        0.17        0.00      6.72 o 
  -3   6  18        3.06        1.79      6.82 o 
  -2   6  18        1.04        3.19      6.80 o 
  -1   6  18       32.11       35.38      8.83 o 
   0   6  18        0.07        0.00     10.59 o 
  -4   7  18       57.84       40.83     14.92 o 
  -3   7  18        1.72        0.48      7.23 o 
  -2   7  18      113.11      110.03     13.03 o 
  -1   7  18       40.74       54.59     11.64 o 
  -3   8  18       11.63       20.74     17.38 o 
  -3   0  19       18.66       42.23     14.35 o 
  -4   1  19        0.03        1.13      7.10 o 
  -3   1  19       46.26       36.90      8.49 o 
  -2   1  19       20.99       28.44      8.97 o 
  -1   1  19        6.19       12.81     12.88 o 
  -4   2  19       14.14       19.29      7.62 o 
  -3   2  19        3.98        3.18      7.90 o 
  -2   2  19        9.49        6.52      8.06 o 
  -1   2  19        0.80        0.00     12.44 o 
  -3   3  19       24.59       19.20      9.92 o 
  -2   3  19        3.20        0.29     10.25 o 
  -2   4  19        0.01        0.00     13.20 o 
                                                 
